# Supplementary material for: Structural rigidity, thermochromism and piezochromism of layered hybrid perovskites containing an interdigitated organic bilayer
Source: Chem Sci. 2025 Feb 24;16(13):5662–75. doi: 10.1039/d4sc06637e (PMC11874244; doi:10.1039/d4sc06637e)
Supplement: SC-016-D4SC06637E-s004 [file SC-016-D4SC06637E-s004.cif]

# Supplementary Information (SI) for Chemical Science.
# This journal is © The Royal Society of Chemistry 2025

####################################################################### 
# 
# This file contains crystal structure data downloaded from the 
# Cambridge Structural Database (CSD) hosted by the Cambridge 
# Crystallographic Data Centre (CCDC).
# 
# Full information about CCDC data access policies and citation 
# guidelines are available at http://www.ccdc.cam.ac.uk/access/V1 
# 
# Audit and citation data items may have been added by the CCDC. 
# Please retain this information to preserve the provenance of 
# this file and to allow appropriate attribution of the data. 
# 
#######################################################################

data_0gpa_good
_database_code_depnum_ccdc_archive 'CCDC 2365956'
loop_
_audit_author_name
_audit_author_address
'Maxime Deutsch' 'University of Lorraine'
_audit_update_record             
;
2024-06-26 deposited with the CCDC.	2025-03-03 downloaded from the CCDC.
;
_audit_creation_date             2024-02-05
_audit_creation_method           
;
Olex2 1.5
(compiled 2023.08.24 svn.re1ec1418 for OlexSys, GUI svn.r6817)
;
_shelx_SHELXL_version_number     2019/1
_chemical_name_common            ?
_chemical_name_systematic        ?
_chemical_formula_moiety         'I4 Pb, 2(C8 H9 F2 N4)'
_chemical_formula_sum            'C16 H18 F4 I4 N8 Pb'
_chemical_formula_weight         1113.17
_chemical_melting_point          ?
loop_
_atom_type_symbol
_atom_type_description
_atom_type_scat_dispersion_real
_atom_type_scat_dispersion_imag
_atom_type_scat_source
C C 0.0033 0.0016 'International Tables Vol C Tables 4.2.6.8 and 6.1.1.4'
H H 0.0000 0.0000 'International Tables Vol C Tables 4.2.6.8 and 6.1.1.4'
F F 0.0171 0.0103 'International Tables Vol C Tables 4.2.6.8 and 6.1.1.4'
I I -0.4742 1.8119 'International Tables Vol C Tables 4.2.6.8 and 6.1.1.4'
N N 0.0061 0.0033 'International Tables Vol C Tables 4.2.6.8 and 6.1.1.4'
Pb Pb -3.3944 10.1111 'International Tables Vol C Tables 4.2.6.8 and 6.1.1.4'

_shelx_space_group_comment       
;
The symmetry employed for this shelxl refinement is uniquely defined
by the following loop, which should always be used as a source of
symmetry information in preference to the above space-group names.
They are only intended as comments.
;
_space_group_crystal_system      orthorhombic
_space_group_IT_number           62
_space_group_name_H-M_alt        'P n m a'
_space_group_name_Hall           '-P 2ac 2n'
loop_
_space_group_symop_operation_xyz
'x, y, z'
'-x+1/2, -y, z+1/2'
'-x, y+1/2, -z'
'x+1/2, -y+1/2, -z+1/2'
'-x, -y, -z'
'x-1/2, y, -z-1/2'
'x, -y-1/2, z'
'-x-1/2, y-1/2, z-1/2'

_cell_length_a                   12.9388(4)
_cell_length_b                   30.291(2)
_cell_length_c                   6.6444(2)
_cell_angle_alpha                90
_cell_angle_beta                 90
_cell_angle_gamma                90
_cell_volume                     2604.1(2)
_cell_formula_units_Z            4
_cell_measurement_reflns_used    9823
_cell_measurement_temperature    300(3)
_cell_measurement_theta_max      25.555
_cell_measurement_theta_min      3.447
_shelx_estimated_absorpt_T_max   ?
_shelx_estimated_absorpt_T_min   ?
_exptl_absorpt_coefficient_mu    11.271
_exptl_absorpt_correction_T_max  0.7453
_exptl_absorpt_correction_T_min  0.6007
_exptl_absorpt_correction_type   multi-scan
_exptl_absorpt_process_details   
;
SADABS-2016/2 (Bruker,2016/2) was used for absorption correction.
wR2(int) was 0.0815 before and 0.0625 after correction.
The Ratio of minimum to maximum transmission is 0.8060.
The \l/2 correction factor is Not present.
;
_exptl_absorpt_special_details   ?
_exptl_crystal_colour            orange
_exptl_crystal_density_diffrn    2.839
_exptl_crystal_density_meas      ?
_exptl_crystal_density_method    ?
_exptl_crystal_F_000             2000
_exptl_crystal_size_max          0.167
_exptl_crystal_size_mid          0.096
_exptl_crystal_size_min          0.050
_exptl_crystal_description       plate
_exptl_transmission_factor_max   ?
_exptl_transmission_factor_min   ?
_diffrn_reflns_av_R_equivalents  0.0362
_diffrn_reflns_av_unetI/netI     0.0131
_diffrn_reflns_Laue_measured_fraction_full 0.406
_diffrn_reflns_Laue_measured_fraction_max 0.386
_diffrn_reflns_limit_h_max       15
_diffrn_reflns_limit_h_min       -15
_diffrn_reflns_limit_k_max       11
_diffrn_reflns_limit_k_min       -11
_diffrn_reflns_limit_l_max       8
_diffrn_reflns_limit_l_min       -8
_diffrn_reflns_number            39725
_diffrn_reflns_point_group_measured_fraction_full 0.406
_diffrn_reflns_point_group_measured_fraction_max 0.386
_diffrn_reflns_theta_full        25.242
_diffrn_reflns_theta_max         26.048
_diffrn_reflns_theta_min         3.447
_diffrn_ambient_temperature      300(3)
_diffrn_detector_area_resol_mean ?
_diffrn_measured_fraction_theta_full 0.406
_diffrn_measured_fraction_theta_max 0.386
_diffrn_measurement_device_type  'Bruker D8 Venture PHOTON III CMOS'
_diffrn_measurement_method       '\w scans'
_diffrn_standards_number         0
_diffrn_radiation_type           MoK\a
_diffrn_radiation_wavelength     0.71073
_diffrn_source                   ?
_diffrn_source_current           1.0
_diffrn_source_power             0.05
_diffrn_source_voltage           50.0
_reflns_Friedel_coverage         0.000
_reflns_Friedel_fraction_full    .
_reflns_Friedel_fraction_max     .
_reflns_number_gt                952
_reflns_number_total             1008
_reflns_special_details          
;
 Reflections were merged by SHELXL according to the crystal
 class for the calculation of statistics and refinement.
 
 _reflns_Friedel_fraction is defined as the number of unique
 Friedel pairs measured divided by the number that would be
 possible theoretically, ignoring centric projections and
 systematic absences.
;
_reflns_threshold_expression     'I > 2\s(I)'
_computing_cell_refinement       'SAINT V8.40B (?, 2016)'
_computing_data_collection       ?
_computing_data_reduction        'SAINT V8.40B (?, 2016)'
_computing_molecular_graphics    'Olex2 1.5 (Dolomanov et al., 2009)'
_computing_publication_material  'Olex2 1.5 (Dolomanov et al., 2009)'
_computing_structure_refinement  'XL  (Sheldrick, 2008)'
_computing_structure_solution    ?
_refine_diff_density_max         0.235
_refine_diff_density_min         -0.247
_refine_diff_density_rms         0.051
_refine_ls_extinction_coef       .
_refine_ls_extinction_method     none
_refine_ls_goodness_of_fit_ref   1.102
_refine_ls_hydrogen_treatment    constr
_refine_ls_matrix_type           full
_refine_ls_number_parameters     95
_refine_ls_number_reflns         1008
_refine_ls_number_restraints     0
_refine_ls_R_factor_all          0.0189
_refine_ls_R_factor_gt           0.0170
_refine_ls_restrained_S_all      1.102
_refine_ls_shift/su_max          0.001
_refine_ls_shift/su_mean         0.000
_refine_ls_structure_factor_coef Fsqd
_refine_ls_weighting_details     
'w=1/[\s^2^(Fo^2^)+(0.0149P)^2^+4.7842P] where P=(Fo^2^+2Fc^2^)/3'
_refine_ls_weighting_scheme      calc
_refine_ls_wR_factor_gt          0.0380
_refine_ls_wR_factor_ref         0.0389
_refine_special_details          ?
_olex2_refinement_description    
;
1. Fixed Uiso
 At 1.2 times of:
  All C(H) groups, All C(H,H) groups
 At 1.5 times of:
  All N(H,H,H) groups
2.a Secondary CH2 refined with riding coordinates:
 C2(H2A,H2B), C1(H1D,H1E)
2.b Aromatic/amide H refined with riding coordinates:
 C5(H5), C8(H8)
2.c Idealised Me refined as rotating group:
 N1(H1A,H1B,H1C)
;
_atom_sites_solution_hydrogens   geom
_atom_sites_solution_primary     ?
_atom_sites_solution_secondary   ?
loop_
_atom_site_label
_atom_site_type_symbol
_atom_site_fract_x
_atom_site_fract_y
_atom_site_fract_z
_atom_site_U_iso_or_equiv
_atom_site_adp_type
_atom_site_occupancy
_atom_site_site_symmetry_order
_atom_site_calc_flag
_atom_site_refinement_flags_posn
_atom_site_refinement_flags_adp
_atom_site_refinement_flags_occupancy
_atom_site_disorder_assembly
_atom_site_disorder_group
Pb1 Pb 0.33025(2) 0.750000 0.70263(4) 0.0384(5) Uani 1 2 d S T P . .
I1 I 0.33817(3) 0.750000 0.21208(6) 0.0451(7) Uani 1 2 d S T P . .
I2 I 0.08427(3) 0.750000 0.74351(7) 0.0550(7) Uani 1 2 d S T P . .
I3 I 0.31744(3) 0.64561(3) 0.68320(5) 0.0447(6) Uani 1 1 d . . . . .
F2 F 0.4485(3) 0.4173(3) 0.3461(5) 0.050(6) Uani 1 1 d . . . . .
F1 F 0.2680(2) 0.4508(2) 0.4196(4) 0.051(4) Uani 1 1 d . . . . .
N4 N 0.4037(3) 0.5930(4) 0.2127(6) 0.0316(11) Uiso 1 1 d . . . . .
N2 N 0.5021(3) 0.5995(4) 0.1606(5) 0.0327(10) Uiso 1 1 d . . . . .
C3 C 0.5020(3) 0.5309(5) 0.2257(6) 0.0257(11) Uiso 1 1 d . . . . .
C6 C 0.3401(4) 0.4792(5) 0.3510(7) 0.0317(12) Uiso 1 1 d . . . . .
N3 N 0.5649(3) 0.5643(3) 0.1660(5) 0.0326(9) Uiso 1 1 d . . . . .
N1 N 0.6954(3) 0.6424(4) 0.3273(7) 0.0493(12) Uiso 1 1 d . . . . .
H1A H 0.723267 0.654378 0.437002 0.074 Uiso 1 1 calc R U . . .
H1B H 0.738095 0.646032 0.223546 0.074 Uiso 1 1 calc R U . . .
H1C H 0.684810 0.613765 0.347804 0.074 Uiso 1 1 calc R U . . .
C2 C 0.5400(4) 0.6425(5) 0.1086(7) 0.0414(13) Uiso 1 1 d . . . . .
H2A H 0.482581 0.660796 0.065760 0.050 Uiso 1 1 calc R U . . .
H2B H 0.587576 0.639866 -0.003539 0.050 Uiso 1 1 calc R U . . .
C7 C 0.4397(4) 0.4609(6) 0.3142(9) 0.0342(16) Uiso 1 1 d . . . . .
C1 C 0.5945(4) 0.6646(5) 0.2827(7) 0.0468(15) Uiso 1 1 d . . . . .
H1D H 0.606662 0.695385 0.250316 0.056 Uiso 1 1 calc R U . . .
H1E H 0.550685 0.663448 0.401098 0.056 Uiso 1 1 calc R U . . .
C5 C 0.3188(4) 0.5228(5) 0.3241(7) 0.0325(12) Uiso 1 1 d . . . . .
H5 H 0.253606 0.534472 0.348958 0.039 Uiso 1 1 calc R U . . .
C4 C 0.4024(3) 0.5494(4) 0.2559(7) 0.0272(11) Uiso 1 1 d . . . . .
C8 C 0.5207(4) 0.4861(5) 0.2525(7) 0.0306(12) Uiso 1 1 d . . . . .
H8 H 0.585617 0.473992 0.229287 0.037 Uiso 1 1 calc R U . . .

loop_
_atom_site_aniso_label
_atom_site_aniso_U_11
_atom_site_aniso_U_22
_atom_site_aniso_U_33
_atom_site_aniso_U_23
_atom_site_aniso_U_13
_atom_site_aniso_U_12
Pb1 0.03094(16) 0.0484(16) 0.03582(17) 0.000 -0.00019(9) 0.000
I1 0.0476(3) 0.056(2) 0.0317(3) 0.000 0.00193(17) 0.000
I2 0.0266(2) 0.077(2) 0.0608(3) 0.000 0.0005(2) 0.000
I3 0.0464(2) 0.0490(18) 0.03882(19) -0.0001(3) -0.00016(12) 0.0031(3)
F2 0.057(2) 0.035(19) 0.058(2) -0.002(3) 0.0009(14) -0.002(3)
F1 0.0407(15) 0.053(13) 0.0602(18) 0.006(3) 0.0066(13) -0.011(2)

_geom_special_details            
;
 All esds (except the esd in the dihedral angle between two l.s. planes)
 are estimated using the full covariance matrix.  The cell esds are taken
 into account individually in the estimation of esds in distances, angles
 and torsion angles; correlations between esds in cell parameters are only
 used when they are defined by crystal symmetry.  An approximate (isotropic)
 treatment of cell esds is used for estimating esds involving l.s. planes.
;
loop_
_geom_bond_atom_site_label_1
_geom_bond_atom_site_label_2
_geom_bond_distance
_geom_bond_site_symmetry_2
_geom_bond_publ_flag
Pb1 I1 3.3866(5) 1_556 ?
Pb1 I1 3.2610(5) . ?
Pb1 I2 3.3060(5) 6_657 ?
Pb1 I2 3.1943(5) . ?
Pb1 I3 3.1690(11) . ?
Pb1 I3 3.1691(11) 7_575 ?
F2 C7 1.342(19) . ?
F1 C6 1.348(11) . ?
N4 N2 1.335(6) . ?
N4 C4 1.349(15) . ?
N2 N3 1.343(12) . ?
N2 C2 1.433(16) . ?
C3 N3 1.358(13) . ?
C3 C4 1.420(10) . ?
C3 C8 1.387(16) . ?
C6 C7 1.424(12) . ?
C6 C5 1.361(18) . ?
N1 H1A 0.8900 . ?
N1 H1B 0.8900 . ?
N1 H1C 0.8900 . ?
N1 C1 1.498(10) . ?
C2 H2A 0.9700 . ?
C2 H2B 0.9700 . ?
C2 C1 1.511(11) . ?
C7 C8 1.361(15) . ?
C1 H1D 0.9700 . ?
C1 H1E 0.9700 . ?
C5 H5 0.9300 . ?
C5 C4 1.424(13) . ?
C8 H8 0.9300 . ?

loop_
_geom_angle_atom_site_label_1
_geom_angle_atom_site_label_2
_geom_angle_atom_site_label_3
_geom_angle
_geom_angle_site_symmetry_1
_geom_angle_site_symmetry_3
_geom_angle_publ_flag
I1 Pb1 I1 176.466(18) . 1_556 ?
I1 Pb1 I2 94.415(13) . 6_657 ?
I2 Pb1 I1 96.679(13) . . ?
I2 Pb1 I1 86.855(13) . 1_556 ?
I2 Pb1 I1 82.052(13) 6_657 1_556 ?
I2 Pb1 I2 168.907(9) . 6_657 ?
I3 Pb1 I1 92.424(7) 7_575 1_556 ?
I3 Pb1 I1 87.760(7) 7_575 . ?
I3 Pb1 I1 92.425(7) . 1_556 ?
I3 Pb1 I1 87.760(7) . . ?
I3 Pb1 I2 93.233(7) . 6_657 ?
I3 Pb1 I2 87.213(7) 7_575 . ?
I3 Pb1 I2 87.212(7) . . ?
I3 Pb1 I2 93.232(8) 7_575 6_657 ?
I3 Pb1 I3 172.399(15) . 7_575 ?
Pb1 I1 Pb1 176.466(18) . 1_554 ?
Pb1 I2 Pb1 178.665(17) . 6_557 ?
N2 N4 C4 102.2(7) . . ?
N4 N2 N3 116.9(9) . . ?
N4 N2 C2 121.6(9) . . ?
N3 N2 C2 121.5(5) . . ?
N3 C3 C4 106.8(11) . . ?
N3 C3 C8 131.3(5) . . ?
C8 C3 C4 121.8(9) . . ?
F1 C6 C7 115.9(13) . . ?
F1 C6 C5 121.5(6) . . ?
C5 C6 C7 122.6(11) . . ?
N2 N3 C3 103.8(5) . . ?
H1A N1 H1B 109.5 . . ?
H1A N1 H1C 109.5 . . ?
H1B N1 H1C 109.5 . . ?
C1 N1 H1A 109.5 . . ?
C1 N1 H1B 109.5 . . ?
C1 N1 H1C 109.5 . . ?
N2 C2 H2A 109.2 . . ?
N2 C2 H2B 109.2 . . ?
N2 C2 C1 112.2(6) . . ?
H2A C2 H2B 107.9 . . ?
C1 C2 H2A 109.2 . . ?
C1 C2 H2B 109.2 . . ?
F2 C7 C6 115.6(10) . . ?
F2 C7 C8 122.4(9) . . ?
C8 C7 C6 122.0(16) . . ?
N1 C1 C2 111.1(8) . . ?
N1 C1 H1D 109.4 . . ?
N1 C1 H1E 109.4 . . ?
C2 C1 H1D 109.4 . . ?
C2 C1 H1E 109.4 . . ?
H1D C1 H1E 108.0 . . ?
C6 C5 H5 122.0 . . ?
C6 C5 C4 116.0(7) . . ?
C4 C5 H5 122.0 . . ?
N4 C4 C3 110.3(8) . . ?
N4 C4 C5 129.1(8) . . ?
C3 C4 C5 120.6(12) . . ?
C3 C8 H8 121.5 . . ?
C7 C8 C3 117.0(9) . . ?
C7 C8 H8 121.5 . . ?

loop_
_geom_torsion_atom_site_label_1
_geom_torsion_atom_site_label_2
_geom_torsion_atom_site_label_3
_geom_torsion_atom_site_label_4
_geom_torsion
_geom_torsion_site_symmetry_1
_geom_torsion_site_symmetry_2
_geom_torsion_site_symmetry_3
_geom_torsion_site_symmetry_4
_geom_torsion_publ_flag
F2 C7 C8 C3 -179.7(7) . . . . ?
F1 C6 C7 F2 2.1(10) . . . . ?
F1 C6 C7 C8 -177.3(5) . . . . ?
F1 C6 C5 C4 178.4(4) . . . . ?
N4 N2 N3 C3 0.6(5) . . . . ?
N4 N2 C2 C1 98.3(6) . . . . ?
N2 N4 C4 C3 -0.6(6) . . . . ?
N2 N4 C4 C5 178.9(5) . . . . ?
N2 C2 C1 N1 70.2(8) . . . . ?
C6 C7 C8 C3 -0.3(10) . . . . ?
C6 C5 C4 N4 178.5(6) . . . . ?
C6 C5 C4 C3 -2.1(8) . . . . ?
N3 N2 C2 C1 -79.3(8) . . . . ?
N3 C3 C4 N4 1.0(6) . . . . ?
N3 C3 C4 C5 -178.5(5) . . . . ?
N3 C3 C8 C7 -179.8(5) . . . . ?
C2 N2 N3 C3 178.3(5) . . . . ?
C7 C6 C5 C4 0.2(9) . . . . ?
C5 C6 C7 F2 -179.6(6) . . . . ?
C5 C6 C7 C8 1.0(11) . . . . ?
C4 N4 N2 N3 0.0(6) . . . . ?
C4 N4 N2 C2 -177.7(5) . . . . ?
C4 C3 N3 N2 -0.9(5) . . . . ?
C4 C3 C8 C7 -1.6(9) . . . . ?
C8 C3 N3 N2 177.5(6) . . . . ?
C8 C3 C4 N4 -177.6(5) . . . . ?
C8 C3 C4 C5 2.9(8) . . . . ?

_shelx_res_file                  
;
TITL mo_DAC24_F2BTa2PbI4_0GPa_0ma_a.res in Pnma
    0gpa_good.res
    created by SHELXL-2019/1 at 11:38:22 on 05-Feb-2024
REM Old TITL __TMP__ in Pnma
REM SHELXT solution in Pnma: R1 0.190, Rweak 0.005, Alpha 0.069
REM <I/s> 2.327 for 104 systematic absences, Orientation as input
REM Formula found by SHELXT: C7 F2 I4 N8 Pb
CELL 0.71073 12.9388 30.2907 6.6444 90 90 90
ZERR 4 0.0004 0.002 0.0002 0 0 0
LATT 1
SYMM 0.5-X,-Y,0.5+Z
SYMM -X,0.5+Y,-Z
SYMM 0.5+X,0.5-Y,0.5-Z
SFAC C H F I N Pb
UNIT 64 72 16 16 32 4

L.S. 30
PLAN  5
TEMP 0
CONF
BOND
LIST 6
MORE -1
BOND $H
fmap 2
acta
OMIT 0 11 7
OMIT 6 9 1
OMIT 10 11 0
OMIT 11 0 5
OMIT 12 0 4
OMIT 13 0 4
OMIT 13 2 4
REM <olex2.extras>
REM <HklSrc "%.\\0GPa_good.hkl">
REM </olex2.extras>

WGHT    0.014900    4.784200
FVAR       0.22275
PB1   6    0.330250    0.750000    0.702626    10.50000    0.03094    0.04839 =
         0.03582    0.00000   -0.00019    0.00000
I1    4    0.338166    0.750000    0.212083    10.50000    0.04761    0.05610 =
         0.03173    0.00000    0.00193    0.00000
I2    4    0.084265    0.750000    0.743514    10.50000    0.02665    0.07750 =
         0.06083    0.00000    0.00050    0.00000
I3    4    0.317443    0.645610    0.683195    11.00000    0.04639    0.04898 =
         0.03882   -0.00005   -0.00016    0.00306
F2    3    0.448513    0.417280    0.346142    11.00000    0.05665    0.03462 =
         0.05766   -0.00199    0.00085   -0.00171
F1    3    0.267983    0.450808    0.419631    11.00000    0.04070    0.05350 =
         0.06025    0.00568    0.00655   -0.01097
N4    5    0.403659    0.592962    0.212699    11.00000    0.03164
N2    5    0.502103    0.599524    0.160580    11.00000    0.03273
C3    1    0.501967    0.530855    0.225666    11.00000    0.02571
C6    1    0.340126    0.479177    0.350965    11.00000    0.03171
N3    5    0.564886    0.564255    0.166012    11.00000    0.03256
N1    5    0.695399    0.642446    0.327286    11.00000    0.04935
AFIX 137
H1A   2    0.723267    0.654378    0.437002    11.00000   -1.50000
H1B   2    0.738095    0.646032    0.223546    11.00000   -1.50000
H1C   2    0.684810    0.613765    0.347804    11.00000   -1.50000
AFIX   0
C2    1    0.539991    0.642477    0.108641    11.00000    0.04142
AFIX  23
H2A   2    0.482581    0.660796    0.065760    11.00000   -1.20000
H2B   2    0.587576    0.639866   -0.003539    11.00000   -1.20000
AFIX   0
C7    1    0.439728    0.460870    0.314167    11.00000    0.03422
C1    1    0.594455    0.664598    0.282693    11.00000    0.04682
AFIX  23
H1D   2    0.606662    0.695385    0.250316    11.00000   -1.20000
H1E   2    0.550685    0.663448    0.401098    11.00000   -1.20000
AFIX   0
C5    1    0.318841    0.522786    0.324148    11.00000    0.03248
AFIX  43
H5    2    0.253606    0.534472    0.348958    11.00000   -1.20000
AFIX   0
C4    1    0.402402    0.549446    0.255851    11.00000    0.02715
C8    1    0.520687    0.486140    0.252455    11.00000    0.03063
AFIX  43
H8    2    0.585617    0.473992    0.229287    11.00000   -1.20000
AFIX   0
HKLF 4


REM  mo_DAC24_F2BTa2PbI4_0GPa_0ma_a.res in Pnma
REM wR2 = 0.0389, GooF = S = 1.102, Restrained GooF = 1.102 for all data
REM R1 = 0.0170 for 952 Fo > 4sig(Fo) and 0.0189 for all 1008 data
REM 95 parameters refined using 0 restraints

END

WGHT      0.0145      4.8563

REM Highest difference peak  0.235,  deepest hole -0.247,  1-sigma level  0.051
Q1    1   0.4246  0.7500  0.0310  10.50000  0.05    0.24
Q2    1   0.4112  0.7500  0.4700  10.50000  0.05    0.23
Q3    1   0.2681  0.7500  0.4506  10.50000  0.05    0.21
Q4    1   0.6875  0.7500  0.2423  10.50000  0.05    0.20
Q5    1   0.5244  0.6605  0.1822  11.00000  0.05    0.19
;
_shelx_res_checksum              81096
_shelx_hkl_file                  
;
   0   0   1    0.00    0.50
   0   0   1    0.10    0.50
   0   0   1    0.10    0.50
   0   0   1    0.10    0.60
   0   0   1   -0.30    0.50
   0   0   1    0.10    0.60
   0   0   1    2.10    0.50
   0   0   1    0.10    0.60
   0   0   1    1.20    0.60
   0   0   1    0.90    0.50
   0   0  -1   -0.30    0.40
   0   0   1    0.10    0.50
   0   0   1    0.60    0.50
   0   0   1    0.40    0.50
   0   0   1    0.30    0.50
   0   0  -1    0.00    0.50
   0   0  -1    0.30    0.40
   0   0  -1    0.50    0.50
   0   0  -1    2.80    0.70
   0   0  -1    0.40    0.50
   0   0  -1    0.60    0.60
   0   0  -1    2.80    0.90
   0   0  -1    0.80    0.40
   0   0  -1   -0.10    0.60
   0   0  -1    0.40    0.50
   0   0  -1    0.60    0.60
   0   0  -1    0.40    0.50
   0   0  -1   -0.30    0.50
   0   0   1    1.60    0.50
   0   0  -3    0.50    2.30
   0   0  -3    1.10    2.50
   0   0  -3    3.80    2.10
   0   0   3    0.00    2.10
   0   0  -3    1.80    2.00
   0   0  -3    2.10    2.00
   0   0  -3    0.40    1.60
   0   0  -3    0.90    2.10
   0   0  -3    3.00    2.20
   0   0  -3    2.80    2.70
   0   0  -3    1.10    1.40
   0   0  -3    6.00    3.20
   0   0  -3    2.00    2.10
   0   0  -3    2.10    2.00
   0   0   3    1.30    1.70
   0   0   3   -3.20    2.90
   0   0   3   -0.50    2.10
   0   0   3    2.60    2.10
   0   0   3    1.80    2.20
   0   0   3    0.80    1.90
   0   0  -3    3.50    2.20
   0   0   3   -0.20    2.50
   0   0   3   -0.60    2.80
   0   0   3    1.80    2.30
   0   0   3    1.80    2.30
   0   0   3    1.20    2.20
   0   0   3    1.90    2.00
   0   0   3    2.00    2.30
   0   0   3   -0.30    2.40
   0   0  -4 1631.44   75.69
   0   0   4 1713.73   76.39
   0   0   4 1713.23   78.49
   0   0   4 1683.63   75.99
   0   0   4 1635.74   76.19
   0   0   4 1704.33   76.09
   0   0   4 1662.73   76.49
   0   0   4 1635.14   75.69
   0   0   4 1655.53   76.89
   0   0   4 1618.24   76.99
   0   0   4 1597.84   78.09
   0   0   4 1667.83   76.29
   0   0   4 1718.43   75.59
   0   0  -4 1557.04   75.89
   0   0  -4 1618.04   76.19
   0   0  -4 1549.64   75.69
   0   0  -4 1585.84   75.79
   0   0  -4 1560.94   75.09
   0   0  -4 1568.44   76.19
   0   0  -4 1600.94   76.59
   0   0  -4 1569.94   76.69
   0   0  -4 1587.24   77.39
   0   0  -4 1611.64   77.59
   0   0  -4 1636.84   75.99
   0   0  -4 1653.93   76.39
   0   0  -4 1717.53   76.19
   0   0  -4 1666.23   76.99
   0   0   4 1668.13   76.59
   0   0   4 1678.63   76.19
   0   0   4 1670.63   76.49
   0   0  -5    1.70    4.50
   0   0   5    3.50    5.00
   0   0   5   -1.80    4.80
   0   0  -5    4.50    4.20
   0   0   5    1.10    5.00
   0   0   5    9.60    5.00
   0   0   5    0.00    4.20
   0   0  -5   -2.40    3.80
   0   0   5    1.00    5.30
   0   0   5    4.60    6.60
   0   0   5    2.50    6.70
   0   0   5    2.00    4.10
   0   0   5   -2.60    4.10
   0   0   5    2.00    4.20
   0   0   5    1.90    4.50
   0   0   5   -1.60    3.90
   0   0  -5   -2.30    3.50
   0   0   5   -1.30    4.20
   0   0  -5   -2.60    4.00
   0   0  -5    1.60    3.80
   0   0  -5   -5.40    4.50
   0   0  -5    2.00    4.50
   0   0  -5    3.40    4.60
   0   0  -5    7.20    6.00
   0   0  -5    7.60    4.30
   0   0  -5    5.40    4.30
   0   0  -5    0.00    3.80
   0   0   6  345.47   21.40
   0   0  -6  371.06   21.00
   0   0  -6  364.86   21.30
   0   0   6  348.07   21.50
   0   0  -6  387.26   21.90
   0   0   6  384.76   22.40
   0   0   6  345.47   21.00
   0   0  -6  367.06   21.60
   0   0  -6  339.97   22.70
   0   0   6  405.96   27.00
   0   0   6  374.46   21.70
   0   0   6  368.76   21.90
   0   0   6  370.66   21.70
   0   0   6  350.46   21.50
   0   0   6  419.96   26.50
   0   0  -6  385.66   22.30
   0   0  -6  396.16   21.50
   0   0   6  306.07   21.40
   0   0  -6  404.26   22.00
   0   0  -6  324.97   21.60
   0   0   7   -0.80    5.90
   0   0   7   -0.40    4.70
   0   0  -7   -1.30    5.80
   0   0  -7   -1.70    5.20
  -1   0   0    0.20    0.20
  -1   0   0    1.10    0.30
   1   0   0    0.20    0.20
  -1   0   0    0.80    0.20
  -1   0   0    0.80    0.20
  -1   0   0    0.10    0.20
   1   0   1  233.08   11.20
  -1   0  -1  224.78   11.10
  -1   0  -1  234.78   11.10
  -1   0  -1  231.28   11.30
   1   0   1  220.28   11.10
  -1   0  -1  225.88   11.20
   1   0   1  226.78   11.10
   1   0   1  239.88   11.10
   1   0   1  220.98   11.10
   1   0  -1  231.48   11.10
   1   0  -1  216.78   11.20
   1   0  -1  233.48   11.60
   1   0  -1  225.78   11.70
   1   0  -1  232.98   10.90
   1   0  -1  226.08   11.00
   1   0  -1  231.58   10.80
   1   0   1  228.28   11.10
   1   0   1  245.68   11.20
  -1   0   1  229.88   10.90
  -1   0   1  238.98   10.90
  -1   0   1  239.38   10.70
  -1   0   1  242.98   10.60
  -1   0   1  237.88   11.00
  -1   0   1  239.28   11.20
  -1   0   1  235.38   11.30
  -1   0   1  239.08   11.70
  -1   0   1  231.88   11.80
  -1   0   1  242.28   10.90
  -1   0   1  237.78   11.00
  -1   0   1  246.18   10.80
  -1   0   1  241.18   11.20
  -1   0   1  239.78   10.70
   1   0   1  232.18   11.30
   1   0   1  226.88   11.30
  -1   0  -1  239.68   11.40
  -1   0  -1  231.08   11.30
  -1   0  -1  204.58   11.10
   1   0   1  222.38   11.20
  -1   0  -1  220.58   11.10
   1   0  -1  217.08   10.80
   1   0  -1  228.68   10.90
   1   0  -1  229.18   10.70
   1   0  -1  231.28   10.60
   1   0  -1  226.48   11.00
   1   0   1  236.98   11.20
  -1   0  -1  238.08   11.10
   1   0   1  237.98   11.20
   1   0   1  225.28   11.30
   1   0  -1  232.48   11.20
   1   0  -1  231.18   10.70
  -1   0  -1  238.38   11.20
  -1   0  -1  222.08   11.10
  -1   0  -1  216.68   11.20
  -1   0  -1  229.08   11.20
   1   0  -3  934.91   44.40
   1   0  -3  931.51   43.90
  -1   0  -3  885.61   44.40
  -1   0  -3  968.10   45.20
  -1   0  -3  935.71   45.30
   1   0   3  978.50   45.60
   1   0   3  966.50   46.10
   1   0   3  955.10   44.80
   1   0   3  961.70   46.10
   1   0   3  992.60   45.00
  -1   0  -3  910.71   44.90
  -1   0  -3  905.71   44.70
   1   0   3  928.91   45.20
   1   0   3  942.21   44.90
   1   0  -3  928.81   46.10
   1   0  -3  962.70   46.40
   1   0  -3  988.60   44.80
   1   0  -3  985.70   45.10
   1   0  -3  977.30   44.70
   1   0  -3  966.70   45.50
   1   0  -3  978.40   44.50
  -1   0   3  986.30   44.90
  -1   0   3  977.80   45.00
  -1   0   3  969.60   44.70
   1   0   3  941.01   45.40
   1   0  -3  912.81   44.80
   1   0  -3  939.01   44.40
  -1   0  -3  994.00   45.10
   1   0  -3  917.21   44.70
  -1   0   3  948.41   44.70
  -1   0  -3  953.60   45.20
  -1   0  -3  942.31   45.00
  -1   0   3  941.91   45.20
  -1   0   3  965.50   44.40
   1   0   3  936.91   45.00
   1   0   3  958.50   45.40
   1   0   3  974.30   45.20
   1   0   3  986.80   45.50
   1   0   3  971.90   45.00
  -1   0  -3  943.91   45.30
  -1   0  -3  917.11   45.30
  -1   0  -3  921.31   45.80
   1   0  -3  927.91   45.00
   1   0  -3  933.31   45.30
   1   0  -3  952.20   45.50
   1   0   3  956.30   45.10
   1   0   3  935.01   45.00
  -1   0   3  979.60   45.00
  -1   0   3 1015.60   44.70
  -1   0   3  970.30   44.00
  -1   0   3  989.50   45.30
  -1   0   3 1009.80   45.60
  -1   0   3  998.80   45.80
  -1   0   3  966.60   46.60
  -1   0   3  978.40   46.90
  -1   0  -3  983.90   45.60
  -1   0  -3  962.60   45.20
  -1   0  -3  942.61   45.80
  -1   0  -3  997.80   45.10
  -1   0  -3  996.20   45.30
   1   0   3  962.50   45.30
  -1   0   3  964.80   44.70
   1   0   4 9778.92  441.36
   1   0   4 9755.62  442.36
   1   0   4 9956.10  442.26
   1   0  -4 9516.55  442.26
  -1   0   4 9877.81  441.66
  -1   0   4 9999.00  442.96
  -1   0   4 9629.04  442.96
  -1   0   5  285.87   17.60
   1   0   5  310.07   17.50
   1   0   5  289.57   17.20
   1   0   5  279.17   17.30
   1   0   5  276.37   16.80
   1   0   5  280.27   17.40
   1   0   5  257.97   17.50
  -1   0   5  301.67   21.20
  -1   0   5  275.17   16.60
  -1   0  -5  276.47   16.10
  -1   0   5  258.47   16.40
  -1   0  -5  313.97   18.40
  -1   0  -5  283.97   16.70
  -1   0   5  290.17   17.10
  -1   0   5  312.97   17.60
  -1   0  -5  286.97   17.60
  -1   0  -5  262.17   16.80
  -1   0  -5  267.87   16.90
   1   0   5  271.77   16.80
   1   0   5  240.38   17.10
   1   0   5  273.87   17.60
  -1   0   5  321.27   17.10
  -1   0   5  266.17   16.60
  -1   0   5  321.17   18.00
   1   0   5  280.97   19.80
  -1   0  -5  280.47   17.50
  -1   0   5  300.37   18.90
  -1   0  -5  288.77   17.00
   1   0  -5  266.37   17.00
   1   0  -5  270.87   16.40
   1   0  -5  263.17   16.10
   1   0  -5  272.97   17.10
   1   0  -5  284.67   17.60
   1   0  -5  252.07   17.50
  -1   0  -5  295.17   17.10
  -1   0  -5  298.47   17.70
  -1   0  -5  286.67   17.10
  -1   0   5  294.97   18.30
  -1   0   5  294.27   20.80
   1   0  -5  270.77   19.40
   1   0  -5  275.77   20.00
   1   0  -5  307.07   16.80
   1   0   5  280.07   18.30
   1   0  -5  280.17   16.90
   1   0   5  324.77   20.50
   1   0   5  305.57   18.20
  -1   0  -5  263.87   17.00
   1   0  -5  293.47   16.70
   1   0  -5  290.67   18.10
   1   0  -5  271.67   16.00
  -1   0   5  263.77   15.90
   1   0  -5  288.07   17.50
  -1   0   5  283.47   17.20
   1   0   5  299.17   17.40
  -1   0  -5  299.57   17.80
  -1   0  -6 2398.16  123.19
  -1   0   6 2681.43  123.09
   1   0   6 2272.67  123.79
   1   0   6 2681.03  123.59
   1   0  -6 2853.61  123.49
   1   0  -6 2278.37  124.19
   1   0  -6 2872.31  122.79
  -1   0   6 2624.24  122.49
   1   0  -6 2816.52  123.49
   1   0   6 2916.31  127.59
  -1   0  -6 2842.22  124.09
  -1   0  -6 2339.17  124.39
  -1   0  -6 2861.61  123.59
   1   0  -6 2718.03  123.39
   1   0  -6 2754.72  123.69
   1   0  -6 2731.53  122.89
   1   0  -6 2377.46  123.49
   1   0   6 2708.53  124.59
  -1   0  -6 2593.64  123.49
  -1   0   6 2782.62  123.29
  -1   0   6 2699.43  123.59
  -1   0  -6 2692.83  123.59
   1   0   6 2754.42  123.49
  -1   0  -6 2722.73  123.49
   1   0   6 2931.81  127.59
  -1   0  -6 2691.53  124.19
  -1   0   6 2545.95  123.99
   1   0   6 2311.67  123.19
   1   0   6 2716.63  123.19
   1   0   6 2579.54  123.99
   1   0   7   -7.00    4.10
   1   0  -7    8.00    6.10
  -1   0   7    0.10    5.70
  -1   0   7   -1.00    5.40
   1   0   7    5.80    6.60
  -1   0  -7   -2.10    5.30
   1   0  -7   11.40   10.90
  -1   0  -7    1.30    6.10
   1   0  -7    5.40    5.80
  -1   0  -7    4.10    6.00
   1   0  -7    2.30    5.10
  -1   0   7    2.50    5.00
  -1   0   8  214.48   20.70
   2   0  -1  454.85   21.50
  -2   0   1  458.75   21.00
   2   0   1  440.56   22.10
   2   0  -1  449.56   20.90
   2   0   1  454.35   22.00
   2   0   1  466.95   21.50
   2   0   1  455.65   21.40
   2   0   1  462.75   21.30
  -2   0  -1  488.55   21.80
  -2   0   1  467.75   21.70
  -2   0   1  451.85   22.10
  -2   0  -1  456.25   21.50
  -2   0  -1  453.95   21.80
  -2   0  -1  443.06   21.70
  -2   0  -1  443.16   22.00
  -2   0  -1  461.15   22.00
  -2   0  -1  454.75   21.50
  -2   0  -1  455.45   21.40
  -2   0   1  469.35   21.00
   2   0  -1  444.56   21.00
  -2   0   1  478.05   20.90
  -2   0   1  463.45   21.40
  -2   0   1  471.25   21.50
   2   0   1  461.95   22.10
  -2   0  -1  467.55   21.30
  -2   0  -1  465.45   21.50
  -2   0  -1  470.75   21.70
  -2   0  -1  465.15   21.50
   2   0  -1  460.15   21.20
   2   0  -1  461.95   21.40
   2   0  -1  439.86   21.60
   2   0  -1  454.15   22.10
   2   0   1  456.45   21.80
   2   0   1  446.46   21.80
   2   0  -1  461.25   20.90
   2   0   1  430.36   21.30
  -2   0  -1  467.85   21.30
   2   0   1  464.45   21.10
   2   0   1  476.25   21.50
   2   0   1  417.26   21.40
   2   0   1  470.15   21.70
   2   0   1  461.55   21.40
  -2   0   1  459.35   21.40
  -2   0   1  461.95   22.40
  -2   0   1  485.85   21.10
  -2   0   1  482.85   20.90
   2   0  -1  467.05   21.40
   2   0  -1  446.56   22.30
   2   0  -1  456.35   21.00
   2   0   1  484.85   21.60
  -2   0  -1  491.55   21.60
  -2   0   1  480.65   21.30
  -2   0   1  482.05   21.30
   2   0  -1  459.35   21.20
  -2   0  -1  456.85   22.10
  -2   0   2  612.04   27.60
  -2   0  -2  606.44   28.20
  -2   0  -2  594.74   28.20
   2   0  -2  582.54   27.80
   2   0  -2  599.94   27.50
   2   0   2  596.94   28.10
   2   0   2  581.14   28.10
  -2   0   2  593.64   27.80
  -2   0  -2  597.44   28.30
   2   0   2  585.14   28.20
   2   0  -2  575.04   27.20
   2   0  -2  576.24   27.80
   2   0  -2  599.54   28.20
  -2   0  -2  604.24   28.30
  -2   0  -2  572.24   28.50
   2   0  -2  574.04   27.50
   2   0  -2  588.04   27.20
  -2   0   2  609.44   27.70
  -2   0  -2  590.64   28.10
   2   0  -2  583.54   28.30
   2   0  -2  589.44   29.00
   2   0  -2  544.55   29.10
   2   0  -2  604.34   27.60
   2   0   2  567.14   28.40
   2   0   2  634.84   28.50
   2   0   2  597.74   28.70
   2   0   2  559.54   28.40
  -2   0   2  599.14   28.30
   2   0  -2  644.54   28.30
   2   0   2  579.14   28.10
   2   0   2  584.44   28.30
   2   0   2  607.24   28.60
  -2   0   2  597.74   27.50
  -2   0  -2  575.74   28.10
   2   0   2  576.14   28.00
   2   0   2  591.04   28.20
   2   0   2  593.94   28.10
   2   0  -2  564.14   27.50
  -2   0   2  600.44   29.20
  -2   0   2  599.54   27.60
  -2   0   2  609.14   27.30
  -2   0   2  612.64   27.00
  -2   0   2  615.34   28.00
  -2   0   2  582.14   28.50
   2   0   2  588.44   28.20
  -2   0  -2  604.54   28.40
   2   0   2  583.94   28.10
  -2   0  -2  615.94   28.30
  -2   0  -2  571.04   28.30
  -2   0  -2  605.64   28.10
  -2   0  -2  601.24   28.10
  -2   0   2  600.14   28.10
  -2   0   2  607.14   27.20
   2   0   2  591.34   28.10
  -2   0   2  587.24   29.50
  -2   0  -2  598.84   28.40
  -2   0  -2  601.14   28.20
  -2   0  -2  582.44   28.40
  -2   0  -2  578.04   28.00
  -2   0  -3   74.29    6.20
  -2   0   3   75.19    6.50
  -2   0   3   73.59    7.00
  -2   0  -3   66.89    6.20
  -2   0   3   70.59    5.70
  -2   0   3   86.09    6.00
   2   0   3   72.69    6.40
  -2   0   3   78.09    5.50
  -2   0   3   67.69    6.10
  -2   0   3   82.49    5.30
   2   0   3   69.59    6.20
   2   0   3   71.69    6.60
   2   0   3   83.39    6.70
  -2   0   3   78.29    5.60
  -2   0   3   72.59    5.80
  -2   0  -3   68.69    6.10
  -2   0   3   73.69    7.80
  -2   0   3   73.49    8.20
   2   0  -3   75.19    5.40
  -2   0   3   88.59    6.30
   2   0   3   64.69    6.10
  -2   0  -3   74.69    6.70
   2   0  -3   80.19    5.20
   2   0  -3   59.49    4.70
   2   0  -3   82.79    6.00
  -2   0   3   89.89    5.50
   2   0  -3   72.19    6.40
   2   0  -3   72.49    7.30
  -2   0  -3   80.59    6.90
  -2   0  -3   74.39    6.10
   2   0  -3   62.99    7.40
   2   0   3   78.59    7.00
   2   0   3   76.99    6.20
   2   0  -3   76.79    6.10
   2   0  -3   68.09    5.40
   2   0  -3   69.79    6.00
   2   0   3   68.99    6.80
   2   0  -3   58.29    6.20
  -2   0  -3   67.99    5.90
  -2   0  -3   70.89    6.30
  -2   0  -3   80.29    6.40
  -2   0  -3   65.29    6.00
  -2   0  -3   71.49    6.00
   2   0   3   76.79    6.30
   2   0  -3   76.79    5.60
  -2   0  -3   72.89    6.70
  -2   0  -3   85.59    6.80
  -2   0  -3   66.89    5.90
  -2   0  -3   59.09    6.00
   2   0   3   65.99    6.20
   2   0   3   93.49    7.30
  -2   0  -3   60.49    5.90
   2   0   3   74.89    6.40
   2   0   3   78.49    6.50
   2   0  -3   71.99    5.40
   2   0   3   70.09    5.90
   2   0  -3   73.49    5.00
  -2   0  -4   26.10    4.90
  -2   0  -4   15.90    4.80
  -2   0  -4   10.40    4.30
  -2   0  -4   13.30    4.30
   2   0  -4   21.70    3.70
  -2   0   4   12.80    5.60
   2   0   4   13.60    4.30
  -2   0   4   17.00    4.10
  -2   0   4   21.00    4.20
   2   0   4   33.30    5.50
  -2   0  -4   13.70    3.70
   2   0   4   22.60    5.20
   2   0   4   20.80    5.70
   2   0  -4   29.30    5.20
  -2   0  -4   17.10    4.50
  -2   0  -4   15.50    4.00
  -2   0  -4   21.20    4.60
   2   0   4   23.00    5.00
  -2   0   4   18.50    3.50
  -2   0   4   23.30    5.50
  -2   0  -4    7.00    3.70
   2   0  -4   21.30    5.80
   2   0  -4   18.60    3.80
   2   0   4   17.60    4.60
  -2   0   4    9.40    6.00
  -2   0   4   12.80    3.70
   2   0   4   16.10    5.30
   2   0   4   13.40    3.80
   2   0   4   26.60    4.70
   2   0   4   19.50    4.40
   2   0   4   22.10    4.80
   2   0   4   13.60    4.30
   2   0  -4    7.60    4.00
   2   0   4   11.20    4.50
  -2   0  -4   14.90    4.10
  -2   0  -4   12.30    4.60
  -2   0  -4    7.80    3.70
   2   0  -4   19.40    3.80
   2   0  -4   16.10    3.90
  -2   0   4   24.00    3.70
   2   0  -4   17.70    3.10
   2   0  -4   14.20    3.20
   2   0  -4   16.70    4.00
  -2   0  -4   12.60    4.00
  -2   0   4   12.90    3.60
   2   0  -4   16.00    4.20
  -2   0   4   19.80    4.70
   2   0  -4   21.30    5.50
   2   0   4   20.80    4.80
  -2   0   4   17.50    4.50
  -2   0   4   15.80    4.10
  -2   0   4   14.90    3.70
   2   0   4   16.20    4.40
  -2   0  -4   23.10    4.70
  -2   0  -4   11.40    3.70
   2   0  -4   15.20    3.10
  -2   0   4   18.60    4.60
   2   0  -4   18.50    4.70
   2   0   4   12.10    4.40
  -2   0  -5  847.52   43.50
  -2   0  -5  934.71   44.60
  -2   0  -5  881.31   43.40
  -2   0  -5  843.62   43.20
  -2   0   5  903.11   42.70
  -2   0  -5  898.71   43.80
   2   0  -5  872.11   43.40
  -2   0  -5  873.91   42.70
  -2   0  -5  856.71   43.50
  -2   0  -5  859.21   43.40
   2   0   5  846.32   42.90
   2   0   5  837.52   43.10
   2   0   5  896.21   43.40
   2   0   5  891.61   43.60
  -2   0   5  979.00   44.10
   2   0   5  885.21   43.20
  -2   0  -5  884.91   43.70
  -2   0  -5  903.81   43.80
   2   0   5  912.91   43.90
  -2   0  -5  846.22   43.00
   2   0   5  906.81   45.60
  -2   0  -5  857.21   43.20
  -2   0   5  907.71   43.10
  -2   0   5  829.02   42.30
  -2   0   5  862.31   43.40
  -2   0   5  889.11   42.00
   2   0   5  901.71   43.50
   2   0   5  921.01   44.40
   2   0   5  909.01   43.90
   2   0  -5  867.21   44.00
   2   0  -5  810.72   45.30
   2   0  -5  856.81   46.10
   2   0  -5  868.61   42.50
   2   0   5  907.41   44.30
   2   0  -5  868.51   42.40
   2   0  -5  834.32   44.00
   2   0  -5  894.01   41.90
  -2   0   5  913.21   43.30
  -2   0   5  779.52   42.90
   2   0  -5  851.51   42.10
  -2   0   5  965.10   45.40
  -2   0   5  894.21   44.70
  -2   0   5  907.11   42.70
  -2   0   5  864.51   46.90
  -2   0  -5  858.41   43.00
   2   0  -5  892.51   42.80
   2   0  -5  899.21   43.00
   2   0   5  751.42   43.40
  -2   0   5  931.01   47.90
   2   0   5  878.51   44.00
   2   0   5  889.11   45.30
   2   0  -5  835.42   43.10
   2   0   5  784.32   43.00
   2   0  -5  844.72   43.60
  -2   0  -5  834.52   42.20
   2   0   6  392.46   25.20
   2   0   6  460.15   25.00
  -2   0  -6  359.36   24.60
  -2   0  -6  489.05   25.40
  -2   0  -6  375.26   25.20
  -2   0  -6  432.26   23.90
  -2   0   6  450.45   24.60
  -2   0  -6  397.96   24.00
   2   0  -6  413.66   24.00
  -2   0   6  384.96   22.90
  -2   0   6  470.55   31.20
  -2   0   6  429.56   23.90
   2   0  -6  442.66   24.10
   2   0   6  432.76   29.20
  -2   0   6  392.66   26.20
   2   0   6  439.46   28.00
   2   0   6  461.15   28.00
  -2   0  -6  428.96   24.40
   2   0   6  400.66   25.40
   2   0   6  408.06   26.00
   2   0   6  438.86   24.50
   2   0  -6  462.55   25.30
   2   0   6  393.26   24.40
   2   0  -6  482.75   24.30
   2   0  -6  352.46   24.90
   2   0  -6  445.46   22.90
  -2   0  -6  476.95   24.70
  -2   0   6  431.26   24.00
  -2   0  -6  437.56   25.80
   2   0  -6  433.66   23.30
  -2   0  -6  428.06   24.90
   2   0   6  384.26   24.50
   2   0  -6  442.76   23.70
  -2   0  -6  435.26   25.40
  -2   0   6  420.26   26.10
  -2   0   7  495.15   31.70
  -2   0  -7  635.84   34.20
   2   0   7  647.14   43.10
   2   0  -7  668.83   34.00
  -2   0   7  634.54   33.10
   2   0  -7  626.14   33.10
  -2   0   8  327.37   22.70
   3   0   0    0.90    0.70
   3   0   0    1.60    1.20
   3   0   0    1.90    1.10
   3   0   0   -0.30    0.90
  -3   0   0    0.10    0.50
   3   0   0    1.10    0.50
  -3   0   0    0.00    0.70
   3   0   0    4.10    0.90
   3   0   0    0.10    0.80
  -3   0   0    2.90    1.30
   3   0   0    2.10    0.90
  -3   0   0    1.60    0.80
  -3   0   0    0.40    0.50
  -3   0   0   -0.30    0.60
  -3   0   0    3.20    0.80
  -3   0   0    0.80    1.10
   3   0   0    1.80    0.70
  -3   0   0    0.00    0.70
   3   0   0    2.70    0.80
  -3   0   0    1.20    1.00
  -3   0   2  514.75   24.10
   3   0  -2  516.15   24.10
   3   0   2  502.35   24.80
  -3   0  -2  504.35   24.90
   3   0  -2  505.95   25.10
   3   0   2  519.45   25.90
  -3   0   2  553.64   26.30
   3   0  -2  556.24   24.60
  -3   0  -2  502.15   24.90
   3   0   2  506.15   24.80
   3   0  -2  506.15   24.80
  -3   0  -2  509.75   24.90
   3   0   2  507.15   24.90
  -3   0   2  534.95   25.00
   3   0   2  503.35   25.80
   3   0  -2  485.05   25.80
  -3   0   2  534.45   24.50
  -3   0  -2  516.75   24.80
  -3   0  -2  499.25   25.60
  -3   0  -2  531.15   25.00
   3   0  -2  479.65   26.10
  -3   0  -2  510.95   25.70
   3   0   2  521.75   24.80
   3   0   2  510.45   24.80
  -3   0   2  523.75   26.70
  -3   0  -2  525.75   25.00
   3   0   2  516.45   24.50
  -3   0   2  533.25   24.00
   3   0   2  523.65   24.90
  -3   0  -2  555.74   25.10
   3   0  -2  502.05   23.90
   3   0  -2  553.94   25.10
  -3   0   2  538.15   24.90
  -3   0   2  522.45   24.10
   3   0   2  528.45   25.40
   3   0   2  500.95   24.80
   3   0   2  495.65   25.10
  -3   0   2  531.75   25.40
   3   0   2  523.55   25.20
  -3   0  -2  526.15   25.40
   3   0   2  529.35   25.70
  -3   0  -2  532.05   25.20
   3   0  -2  538.75   24.20
  -3   0   2  527.55   24.20
  -3   0   2  534.05   24.70
   3   0  -2  510.85   24.50
   3   0   2  521.95   25.00
  -3   0  -2  498.55   25.50
   3   0   2  510.95   25.30
  -3   0   2  508.25   24.20
  -3   0  -2  513.25   25.40
   3   0  -2  510.65   24.20
  -3   0  -2  554.04   25.40
  -3   0   3 7269.77  335.57
   3   0   3 7528.35  333.47
   3   0   4  394.96   22.40
  -3   0  -4  412.56   22.00
  -3   0  -4  381.36   21.70
   3   0   4  415.36   22.30
   3   0   4  417.06   23.00
   3   0   4  424.56   22.70
  -3   0  -4  398.66   21.90
   3   0   4  400.76   21.90
  -3   0  -4  418.66   21.90
   3   0   4  426.16   22.60
   3   0   4  409.56   22.40
  -3   0   4  407.36   22.20
  -3   0   4  405.66   21.30
  -3   0   4  435.56   24.80
   3   0  -4  406.16   23.90
   3   0  -4  387.46   22.00
   3   0  -4  385.46   20.10
  -3   0   4  399.46   24.90
   3   0  -4  381.86   20.70
  -3   0   4  410.26   20.20
   3   0   4  417.76   21.90
   3   0   4  401.76   21.50
   3   0   4  406.26   22.20
   3   0  -4  389.96   22.20
   3   0  -4  393.56   23.30
  -3   0  -4  418.06   21.90
   3   0  -4  380.46   20.70
  -3   0   4  431.26   20.50
  -3   0   4  435.06   21.80
  -3   0  -4  378.16   21.60
  -3   0   4  410.36   22.80
  -3   0  -4  405.46   21.60
  -3   0  -4  418.26   21.80
  -3   0  -4  410.16   22.40
  -3   0   4  428.86   21.00
  -3   0  -4  394.16   21.90
   3   0  -4  387.46   19.90
  -3   0   4  442.26   21.20
  -3   0  -4  423.76   22.40
  -3   0   4  419.66   20.80
  -3   0   4  402.86   21.80
   3   0  -4  402.76   20.90
  -3   0   4  399.36   21.00
   3   0  -4  396.66   21.20
   3   0  -4  409.06   21.90
   3   0   4  410.96   22.90
   3   0   4  393.36   21.60
   3   0   4  403.16   22.00
   3   0  -4  416.16   21.60
   3   0  -4  418.36   20.60
   3   0   4  408.76   21.90
  -3   0  -4  414.56   22.20
   3   0   4  398.86   21.60
  -3   0  -4  428.66   22.20
   3   0   4  390.16   22.40
  -3   0  -4  404.56   22.20
   3   0  -5 1877.61   89.29
   3   0   5 1912.81   91.09
   3   0   5 1999.10   92.49
   3   0   5 2002.70   91.89
  -3   0  -5 2022.70   91.29
  -3   0   5 1839.42   90.19
   3   0  -5 1941.31   90.19
  -3   0  -5 2035.10   91.59
  -3   0   5 2039.30   95.19
   3   0  -5 1931.41   93.69
   3   0  -5 1884.71   90.09
  -3   0  -5 1970.20   91.49
   3   0  -5 1955.40   89.19
  -3   0  -5 1906.81   90.89
  -3   0   5 1892.71   89.79
  -3   0   5 1976.70   91.29
   3   0  -5 1985.50   90.19
   3   0  -5 1942.41   90.79
  -3   0  -5 1951.60   90.99
   3   0  -5 1985.20   91.89
  -3   0   5 1954.10   90.59
  -3   0  -5 1995.60   91.99
  -3   0  -5 1901.01   90.59
  -3   0  -5 1983.40   91.59
   3   0  -5 1831.62   91.59
   3   0   5 1948.80   90.79
   3   0   5 1890.11   91.09
   3   0   5 2015.30   92.19
   3   0   5 2045.50   91.79
  -3   0   5 2046.10   92.09
  -3   0   5 1972.40   92.59
   3   0  -5 1872.01   90.59
  -3   0  -5 1947.11   90.99
  -3   0   5 1944.91   89.39
   3   0   5 2013.00   91.39
  -3   0  -5 1931.61   91.19
  -3   0  -5 1916.11   91.59
  -3   0  -5 1864.61   90.99
   3   0   5 1955.50   91.09
   3   0  -5 1792.02   90.99
   3   0  -5 1944.11   93.19
   3   0   5 2046.20   92.99
  -3   0   5 2036.00   89.79
  -3   0   5 1689.63   90.59
   3   0   5 1954.10   91.09
  -3   0  -5 1952.20   91.69
  -3   0   5 1709.13   93.49
  -3   0  -5 1994.00   91.39
  -3   0   5 2011.80   90.19
   3   0   5 1991.90   91.79
   3   0  -5 1937.41   89.79
   3   0   6   11.60    8.60
  -3   0   6   -0.50    4.30
  -3   0   6    0.50    5.00
  -3   0  -6    8.40    6.40
   3   0   6    6.80    7.70
  -3   0   6   13.60    5.30
  -3   0   6    2.70    6.00
   3   0   6    8.70    6.60
   3   0   6    7.40    8.30
  -3   0   6    7.30    4.50
   3   0   6    2.30    5.50
  -3   0   6    8.90    8.80
   3   0  -6    5.40    6.70
   3   0  -6    9.30    5.70
  -3   0  -6   -0.50    6.00
   3   0   6   -2.10    6.70
  -3   0  -6   -3.90    5.30
  -3   0  -6    5.10    5.60
  -3   0  -6   10.00    6.90
  -3   0  -6   14.40    6.00
   3   0   6    5.10    7.60
   3   0  -6    5.60    5.10
   3   0  -6    9.60    6.30
   3   0  -6    7.90    5.50
  -3   0  -6    0.40    7.00
  -3   0   6   11.00    6.20
   3   0  -6    5.00    4.80
   3   0   6    3.50    6.10
  -3   0   6   12.20    5.70
   3   0   6    0.90    6.00
  -3   0   7   58.19    8.50
   3   0   7   75.49   13.00
   3   0  -7   60.69    8.90
  -3   0   7   35.90    7.10
   3   0  -7   51.29    8.20
  -3   0   7   40.90    6.70
  -4   0   2 3909.21  169.18
   4   0   2 3734.73  167.78
  -4   0   2 3825.52  170.18
   4   0  -2 3558.54  170.18
   4   0   2 3769.82  168.38
   4   0   2 3739.13  168.58
   4   0   2 3757.22  168.38
   4   0  -2 3600.64  169.68
   4   0  -2 3695.73  168.88
   4   0   3 2765.72  130.99
  -4   0   3 2970.50  129.79
   4   0   3 3035.90  130.79
   4   0   3 2879.41  130.29
   4   0  -3 2766.42  129.69
  -4   0   3 3008.10  130.99
  -4   0   3 2950.50  129.69
  -4   0   3 3021.40  131.59
  -4   0   3 2941.81  130.69
  -4   0  -3 3034.50  131.09
  -4   0  -3 2945.71  130.89
  -4   0  -3 2787.82  131.49
  -4   0  -3 3129.19  130.99
  -4   0   3 2963.10  132.89
  -4   0  -3 2726.73  131.09
   4   0   3 2574.54  131.09
   4   0   3 2844.22  132.09
  -4   0   3 3027.50  129.89
   4   0   3 2759.52  130.59
   4   0  -3 2916.61  130.29
   4   0  -3 2874.11  129.39
  -4   0   3 2996.50  129.49
   4   0   3 3044.30  132.09
   4   0  -3 2694.13  129.49
   4   0  -3 2795.82  132.19
  -4   0  -3 2791.72  131.59
  -4   0  -3 2751.12  130.69
   4   0  -3 2856.31  130.89
  -4   0   3 2909.11  130.39
   4   0   3 2878.21  130.79
   4   0  -3 2755.02  130.09
   4   0   3 2990.20  130.99
   4   0   3 2989.60  132.19
   4   0   3 2834.72  130.79
  -4   0  -3 2852.41  130.69
   4   0   3 2729.33  130.59
   4   0   3 2752.22  130.89
   4   0   3 2872.31  130.59
   4   0   3 2668.83  131.29
   4   0   3 3045.80  131.09
  -4   0   3 2959.30  133.49
  -4   0  -3 2768.92  131.29
   4   0  -3 2741.63  130.59
  -4   0  -3 2832.52  131.89
   4   0  -3 2872.81  129.69
   4   0  -3 2768.92  130.99
  -4   0  -3 2693.63  130.99
  -4   0  -3 2956.70  130.99
  -4   0  -3 2940.71  130.59
  -4   0   3 3000.40  130.19
   4   0  -3 2669.53  132.49
  -4   0  -3 2756.62  131.19
  -4   0  -4  816.22   39.80
  -4   0  -4  808.72   39.80
   4   0   4  783.52   40.90
  -4   0  -4  819.02   40.00
   4   0  -4  779.22   41.20
  -4   0  -4  788.42   40.10
  -4   0  -4  814.32   39.50
   4   0  -4  772.32   41.60
   4   0   4  807.22   40.70
   4   0   4  769.52   39.60
  -4   0   4  845.92   42.60
  -4   0  -4  820.92   40.10
   4   0   4  794.72   40.20
   4   0  -4  791.52   38.20
   4   0  -4  777.82   38.80
   4   0   4  817.12   39.80
   4   0  -4  814.42   38.30
  -4   0   4  816.32   38.10
   4   0  -4  776.62   37.90
   4   0  -4  808.12   39.90
  -4   0   4  843.12   37.60
  -4   0   4  858.51   39.10
  -4   0   4  841.12   40.70
  -4   0  -4  779.32   40.30
  -4   0  -4  808.32   40.00
  -4   0  -4  805.72   39.50
   4   0   4  801.02   39.70
  -4   0   4  825.42   39.90
  -4   0  -4  798.72   40.00
  -4   0   4  797.32   38.30
   4   0   4  782.02   39.60
   4   0   4  816.82   40.80
  -4   0  -4  823.82   39.70
   4   0   4  832.62   40.40
   4   0   4  847.02   39.80
   4   0   4  783.42   39.30
   4   0   4  783.22   39.30
   4   0  -4  812.02   39.10
  -4   0   4  841.12   39.30
  -4   0   4  845.92   39.60
  -4   0   4  837.52   43.30
  -4   0   4  844.52   38.70
  -4   0   4  833.62   38.50
   4   0   4  775.12   40.20
   4   0  -4  775.92   38.30
  -4   0  -4  788.12   39.40
  -4   0  -4  804.52   39.90
  -4   0  -4  760.72   39.40
   4   0  -4  791.22   39.50
   4   0  -4  752.12   39.80
   4   0   4  753.52   39.60
   4   0   4  800.72   39.60
   4   0   4  784.42   39.30
   4   0   5   71.39    8.90
   4   0   5   65.89    8.20
   4   0   5   66.09    9.10
  -4   0   5   85.09    9.60
   4   0   5   63.59    8.90
   4   0   5   88.29    9.60
   4   0   5   67.49    8.70
   4   0   5   66.59    8.30
  -4   0  -5   77.59    8.70
   4   0   5   63.69    9.40
   4   0   5   63.39    9.10
   4   0   5   72.09    9.50
  -4   0   5   76.19    7.00
  -4   0  -5   85.99    9.30
   4   0  -5   82.39    7.90
  -4   0  -5   72.99    8.80
   4   0  -5   66.69    8.90
  -4   0   5   63.89   11.60
   4   0   5   64.19    8.70
  -4   0   5   74.69    7.60
  -4   0  -5   76.39    8.60
  -4   0  -5   73.19    8.70
  -4   0   5   72.09    9.50
  -4   0   5   67.49    7.30
  -4   0   5   64.89    7.30
  -4   0  -5   67.59    9.20
  -4   0   5   69.39    8.30
   4   0  -5   73.69    8.00
  -4   0  -5   72.79    8.60
   4   0   5   74.39    8.90
  -4   0  -5   64.19    8.70
  -4   0  -5   63.29    8.50
  -4   0   5   80.89    8.00
  -4   0  -5   86.59    8.90
   4   0   5   66.69    9.40
   4   0   5   58.19    8.80
  -4   0  -5   68.59    9.20
   4   0  -5   62.39    7.00
   4   0  -5   71.19    8.00
   4   0  -5   69.79    7.10
  -4   0  -5   80.19    9.40
   4   0  -5   68.19   10.40
  -4   0   5   74.69    8.50
  -4   0   5   80.69   11.60
   4   0   5   77.29    8.80
   4   0  -5   70.39   10.10
   4   0   5   80.09    9.40
   4   0  -5   78.89    7.60
   4   0  -5   76.39    9.20
  -4   0   5   79.69    7.60
   4   0  -5   78.99    8.80
  -4   0  -5   64.29    8.30
  -4   0  -5   68.09    8.50
  -4   0  -6    0.70    6.30
   4   0   6    5.20    7.90
  -4   0   6   -1.60    3.80
  -4   0   6    3.80    4.50
   4   0  -6    3.70    5.80
   4   0   6    6.50    7.10
   4   0   6   -5.20    7.30
  -4   0  -6    7.30    6.00
  -4   0  -6    2.30    6.50
  -4   0   6    1.30    5.50
  -4   0   6    1.10    5.30
   4   0  -6   -5.50    5.10
   4   0  -6    7.30    4.80
   4   0  -6    8.10    7.30
  -4   0  -6    5.40    6.50
   4   0   6  -11.30    5.40
   4   0   6    9.00    6.60
  -4   0  -6   -1.80    5.60
   4   0  -6   -0.80    5.00
   4   0  -6    1.30    4.40
  -4   0   6   -3.20    4.80
  -4   0   6   -9.40    4.30
   4   0  -6   -1.70    4.70
   4   0   6    8.30    7.30
  -4   0   6    1.80    4.30
  -4   0  -6    7.00    6.10
  -4   0  -6    2.40    5.40
   4   0  -7  420.16   24.50
   4   0   7  476.15   30.00
  -4   0   7  445.56   24.70
  -4   0  -7  430.96   26.20
  -4   0   7  384.36   28.60
   5   0   0    0.30    1.70
   5   0   0    3.90    1.70
   5   0   0    1.10    1.20
  -5   0   0    5.70    1.40
   5   0   0    3.00    1.50
   5   0   0   -0.40    1.10
  -5   0   0    4.90    1.10
  -5   0   0    1.70    1.90
   5   0   0    3.50    2.00
  -5   0   0    0.10    1.20
  -5   0   0    1.10    1.30
   5   0   0    3.10    1.00
  -5   0   0    5.90    2.30
   5   0   0    2.20    0.90
  -5   0   0    0.10    1.30
  -5   0   0   -0.10    1.60
  -5   0   0    3.60    2.30
  -5   0   0    1.10    0.90
   5   0   0    1.20    1.40
  -5   0   0   -0.50    1.40
  -5   0   1 1305.57   62.79
  -5   0  -1 1414.46   63.79
  -5   0  -1 1407.46   61.59
   5   0  -1 1352.86   61.39
  -5   0  -1 1357.96   63.09
   5   0   1 1324.87   63.09
  -5   0  -1 1393.06   62.19
   5   0   1 1341.17   61.99
  -5   0   1 1419.86   61.19
   5   0   1 1287.47   61.09
   5   0  -1 1318.17   61.69
   5   0  -1 1305.57   62.99
  -5   0  -1 1334.87   62.39
   5   0   1 1311.17   61.59
   5   0   1 1343.17   62.29
  -5   0  -1 1366.96   61.79
  -5   0  -1 1346.87   62.29
  -5   0   1 1377.76   62.79
   5   0   1 1324.37   61.69
   5   0   1 1367.16   61.59
   5   0   1 1328.27   61.19
   5   0   1 1339.07   62.39
   5   0  -1 1319.27   61.09
   5   0   1 1368.16   63.89
  -5   0   1 1342.07   61.29
  -5   0   1 1394.76   63.49
  -5   0  -1 1372.86   61.29
   5   0   1 1329.67   62.29
   5   0  -1 1350.96   61.79
  -5   0  -1 1364.76   63.19
   5   0  -1 1309.57   62.39
  -5   0   1 1344.37   61.79
   5   0   1 1285.67   61.39
   5   0  -1 1379.06   62.29
   5   0  -1 1341.47   61.29
  -5   0  -1 1384.76   61.29
  -5   0   1 1434.76   61.19
  -5   0   1 1351.26   61.79
  -5   0   1 1353.16   62.19
   5   0  -1 1357.46   62.99
  -5   0  -1 1346.97   61.49
   5   0  -1 1354.46   61.19
   5   0   1 1302.27   63.19
  -5   0  -1 1382.66   62.39
  -5   0  -1 1385.46   61.79
   5   0   2 5775.62  251.67
   5   0  -2 5321.47  254.07
   5   0   2 5699.43  251.87
   5   0   3 3269.27  148.09
   5   0   3 3180.58  149.39
   5   0   3 3382.26  151.08
  -5   0  -3 3343.47  149.29
   5   0   3 3280.07  149.59
   5   0  -3 3139.09  147.79
  -5   0  -3 3324.07  149.79
  -5   0  -3 3382.66  149.29
  -5   0   3 3411.86  148.99
   5   0   3 3200.48  149.88
   5   0  -3 3161.28  150.58
  -5   0   3 3277.77  147.89
   5   0   3 3323.17  149.19
   5   0  -3 3172.08  149.39
  -5   0  -3 3274.07  149.79
   5   0   3 3197.88  148.89
  -5   0   3 3315.67  147.59
  -5   0   3 3404.56  148.59
  -5   0  -3 3228.58  149.09
   5   0  -3 3208.18  151.18
  -5   0  -3 3317.57  149.69
  -5   0  -3 3188.58  150.38
  -5   0   3 3393.76  147.89
   5   0  -3 3185.48  148.89
   5   0   3 3105.39  148.89
  -5   0   3 3272.87  152.08
   5   0  -3 3218.08  148.29
   5   0   3 3285.17  150.78
   5   0  -3 3218.48  147.39
  -5   0   3 3508.85  149.99
  -5   0  -3 3202.28  150.38
   5   0  -3 3267.27  148.39
   5   0   3 3153.58  148.79
  -5   0  -3 3264.47  149.88
   5   0   3 3241.58  149.88
   5   0   3 3296.57  148.79
  -5   0  -3 3336.07  148.79
  -5   0  -3 3321.17  149.19
  -5   0  -3 3309.47  148.99
  -5   0   3 3303.07  147.89
   5   0  -3 3272.77  147.79
   5   0   3 3142.79  149.09
   5   0   3 3161.18  150.48
  -5   0  -3 3510.35  149.39
   5   0   3 3263.07  148.99
  -5   0   3 3405.06  151.48
   5   0   3 3148.68  148.69
   5   0  -3 3293.77  149.19
  -5   0  -3 3211.08  150.18
  -5   0   3 3354.66  148.39
  -5   0   3 3372.26  149.19
  -5   0  -4 3845.22  178.78
   5   0  -4 4019.30  178.28
  -5   0   4 3643.94  176.28
   5   0   4 3982.10  179.78
  -5   0  -4 3921.71  177.98
   5   0   4 3989.30  178.08
  -5   0  -4 3905.61  178.98
  -5   0  -4 4025.10  178.08
  -5   0  -4 3868.41  177.88
   5   0  -4 3783.32  177.08
  -5   0   4 3863.11  177.68
  -5   0  -4 3936.51  178.48
   5   0   4 3965.60  179.68
  -5   0  -4 3614.64  177.48
   5   0  -4 3996.60  176.08
   5   0  -4 3982.90  176.58
   5   0  -4 3771.82  177.68
   5   0   4 3843.72  178.78
   5   0   4 3906.51  178.28
   5   0   4 3931.41  178.08
  -5   0  -4 4079.69  178.38
   5   0  -4 3808.12  179.68
  -5   0   4 4021.80  178.28
  -5   0   4 3922.81  177.08
   5   0   4 3884.21  177.78
  -5   0   4 3932.01  177.48
   5   0  -4 3779.32  180.38
  -5   0  -4 3914.51  178.48
   5   0  -4 3798.32  176.48
   5   0   4 3776.42  177.58
   5   0   4 3865.61  177.68
   5   0   4 3787.42  178.08
   5   0   4 3967.20  177.48
  -5   0  -4 3814.72  177.88
   5   0   4 3762.32  177.48
  -5   0  -4 3886.51  178.68
  -5   0  -4 3850.31  179.18
   5   0   4 3922.71  178.78
  -5   0   4 3976.60  178.98
   5   0   4 3953.70  179.38
   5   0   4 3912.71  178.08
   5   0  -4 3781.92  178.28
  -5   0  -4 3859.51  178.48
   5   0   4 4064.09  178.28
  -5   0  -4 3999.90  178.28
  -5   0   4 3944.11  180.78
  -5   0   4 3998.90  176.58
  -5   0   4 4045.90  181.88
  -5   0   4 3964.80  176.68
   5   0  -4 3941.71  177.28
  -5   0  -5 1268.97   59.69
  -5   0   5 1292.57   58.39
   5   0   5 1108.29   61.19
  -5   0  -5 1269.87   60.09
   5   0   5 1282.57   60.89
   5   0   5 1292.77   60.39
   5   0   5 1313.57   60.99
   5   0  -5 1262.57   63.19
   5   0   5 1251.37   60.19
  -5   0  -5 1140.69   60.09
   5   0  -5 1203.78   58.19
   5   0  -5 1192.08   58.99
   5   0  -5 1317.77   62.49
  -5   0  -5 1130.99   59.89
  -5   0  -5 1216.98   60.19
   5   0  -5 1240.68   58.19
   5   0  -5 1252.87   59.19
  -5   0  -5 1228.88   59.79
  -5   0  -5 1279.57   60.79
   5   0  -5 1258.57   59.99
  -5   0   5 1108.09   58.09
  -5   0   5 1075.49   58.89
  -5   0   5 1087.79   59.69
   5   0  -5 1302.77   60.59
  -5   0   5 1124.99   58.29
  -5   0  -5 1092.39   59.79
  -5   0  -5 1309.47   60.09
   5   0   5 1324.97   60.49
  -5   0   5 1081.89   60.39
   5   0   5 1266.87   59.69
  -5   0   5 1130.69   63.69
  -5   0  -5 1294.77   61.19
  -5   0  -5 1291.37   60.69
   5   0   5 1341.97   61.39
  -5   0  -5 1259.37   60.59
  -5   0  -5 1306.77   60.39
  -5   0   5 1267.67   59.69
   5   0   5 1074.29   59.39
   5   0   5 1268.97   60.19
  -5   0   5 1282.17   59.09
   5   0   5 1248.58   59.69
   5   0  -5 1305.87   57.89
   5   0  -5 1241.28   60.49
  -5   0   5 1089.59   62.89
   5   0   5 1341.97   60.29
   5   0   5 1260.17   59.59
  -5   0   5 1286.67   57.99
   5   0   5 1337.27   60.39
  -5   0  -5 1340.67   60.29
   5   0  -6 1195.48   57.39
   5   0  -6 1143.39   56.79
   5   0   6 1155.58   60.69
   5   0   6 1211.38   59.89
  -5   0  -6 1207.98   59.49
  -5   0   6 1184.48   57.49
  -5   0  -6 1156.08   58.99
   5   0  -6 1252.67   69.59
   5   0  -6 1289.87   58.89
   5   0  -6 1168.48   58.29
  -5   0   6 1188.58   58.09
   5   0  -6 1149.48   57.39
   5   0   6 1260.47   60.29
  -5   0   7   48.40    7.20
   5   0   7  101.09   13.40
  -5   0   7   46.80    7.20
   5   0  -7   66.29    8.40
   5   0  -7   70.79    9.60
  -5   0   7   66.59   10.40
   5   0  -7   71.29    9.00
  -6   0  -1 2188.08   98.99
   6   0   1 2174.88   96.49
  -6   0  -1 1867.81   99.09
  -6   0  -1 2158.38   97.59
   6   0  -1 2086.29   97.89
   6   0  -1 2085.39   98.59
   6   0   1 1994.90   96.99
  -6   0   1 2198.58   98.39
   6   0   1 2110.29   97.79
  -6   0  -1 2114.39   98.79
  -6   0   1 2117.39   98.79
  -6   0  -1 2172.38   96.89
   6   0  -1 2057.59   96.99
   6   0  -1 2245.78   96.79
  -6   0  -1 2214.58   97.19
   6   0  -1 2117.59   96.49
   6   0   1 2072.09   97.49
   6   0  -1 2185.78   96.59
   6   0   1 2149.48   99.09
   6   0   1 2104.69   99.69
  -6   0   1 2125.09   96.59
  -6   0   1 2128.59   97.19
   6   0   1 2033.40   96.69
   6   0   1 2061.39   97.79
  -6   0   1 2170.68   99.19
   6   0  -1 2150.58   97.59
   6   0   1 2223.18   97.19
   6   0   1 2182.18   96.89
   6   0   1 2130.59   98.89
   6   0  -1 2141.69   98.99
  -6   0  -1 2162.48   97.79
  -6   0  -1 2154.38   97.99
  -6   0  -1 2147.69   97.99
  -6   0  -1 2167.78   97.09
  -6   0   1 2209.58   97.99
  -6   0   1 2264.17   97.59
   6   0  -1 2237.08   98.19
   6   0   1 2164.38   98.19
  -6   0  -1 2176.78   96.89
  -6   0   2 3850.11  170.68
  -6   0   2 3829.62  169.88
  -6   0   2 3757.82  169.38
   6   0  -2 3727.13  169.88
  -6   0   2 3833.52  172.98
   6   0  -2 3598.44  171.38
   6   0  -2 3720.73  169.28
  -6   0  -2 4047.70  170.18
  -6   0  -2 3877.41  169.98
   6   0   2 3835.12  172.28
   6   0   2 3774.82  170.38
   6   0   2 3733.63  172.78
   6   0   2 3660.83  171.08
  -6   0   2 3906.51  170.98
  -6   0  -2 3864.01  170.28
  -6   0  -2 3699.13  171.08
  -6   0  -2 3879.21  172.68
   6   0  -2 3655.23  170.38
  -6   0   2 3908.11  170.08
   6   0   2 3800.62  169.58
   6   0   2 3756.22  172.18
   6   0  -2 4095.29  170.18
   6   0   2 3695.93  170.28
   6   0   2 3584.94  169.68
  -6   0  -2 3644.84  171.88
  -6   0   2 3770.02  172.08
   6   0   2 3672.23  169.88
   6   0   2 3691.43  171.28
   6   0   2 3647.93  170.68
   6   0   2 3548.84  169.98
   6   0  -2 3658.93  172.18
   6   0   2 3767.02  170.18
  -6   0  -2 3734.73  172.08
   6   0   2 3686.23  170.98
   6   0  -3  376.86   18.90
   6   0  -3  380.06   19.70
   6   0   3  386.76   21.00
   6   0  -3  401.86   22.30
   6   0   3  382.56   20.00
  -6   0  -3  406.46   21.50
   6   0   3  394.46   20.00
  -6   0  -3  389.76   22.10
   6   0  -3  387.86   19.60
   6   0  -3  384.36   20.20
  -6   0   3  396.96   19.60
  -6   0   3  378.46   18.90
  -6   0   3  409.16   21.50
  -6   0   3  412.16   20.70
   6   0   3  396.16   21.80
  -6   0  -3  380.06   22.50
  -6   0  -3  423.76   20.90
   6   0   3  396.86   20.60
  -6   0   3  413.46   20.30
  -6   0  -3  411.56   20.50
   6   0  -3  371.46   20.50
   6   0   3  377.26   23.00
  -6   0  -3  400.16   20.70
  -6   0  -3  375.56   21.40
  -6   0  -3  379.36   21.30
   6   0   3  379.26   20.50
   6   0   3  386.96   22.50
  -6   0  -3  412.06   20.90
   6   0   3  388.86   20.10
   6   0   3  369.16   21.10
  -6   0  -3  372.96   22.10
  -6   0  -3  390.66   20.50
   6   0   3  376.96   20.70
   6   0   3  381.46   21.50
  -6   0   3  408.26   19.00
  -6   0   3  375.26   23.80
  -6   0  -3  404.56   20.80
  -6   0   3  398.56   19.80
   6   0   3  399.16   22.70
   6   0   3  382.86   20.30
  -6   0   3  419.46   23.50
  -6   0   3  393.06   19.90
   6   0  -3  378.36   23.00
   6   0  -3  383.06   20.80
   6   0   3  385.06   20.30
  -6   0  -3  435.96   21.60
  -6   0   4    6.00    3.20
  -6   0  -4    1.70    5.00
   6   0   4    8.80    5.10
   6   0  -4    5.20    4.20
  -6   0   4    6.90    6.40
  -6   0  -4   -1.20    4.10
  -6   0  -4    4.20    4.80
   6   0  -4   12.60    5.00
   6   0   4    8.90    4.90
   6   0   4    4.10    4.50
   6   0   4    5.90    5.20
   6   0   4    3.60    4.60
   6   0   4    5.80    5.10
  -6   0  -4    3.60    4.90
  -6   0  -4    7.40    4.80
   6   0   4   11.00    4.50
   6   0  -4   19.00    4.40
   6   0   4    3.10    4.50
  -6   0  -4    4.00    4.60
  -6   0  -4    1.90    4.20
  -6   0  -4    5.70    5.00
   6   0  -4    5.10    4.70
   6   0  -4    4.00    3.10
  -6   0   4   18.20    4.60
   6   0   4    8.00    5.70
   6   0   4    2.10    3.70
  -6   0   4    8.80    5.20
  -6   0  -4    5.00    5.30
  -6   0  -4    8.10    4.40
  -6   0  -4    6.30    5.50
  -6   0  -4    2.20    4.20
  -6   0   4    7.00    3.30
   6   0   4    1.30    4.10
   6   0   4    4.90    5.50
   6   0   4    1.90    5.60
  -6   0   4   12.30    7.60
   6   0   4   10.40    4.90
  -6   0   4    4.50    4.40
  -6   0  -4    0.70    4.10
   6   0   4   10.30    4.40
  -6   0   4    7.70    3.90
   6   0   4    3.70    4.50
   6   0  -4    5.90    5.70
   6   0  -4    4.40    5.70
   6   0  -4    2.00    2.90
   6   0  -4    2.50    3.40
   6   0  -5   14.00    6.80
  -6   0  -5   17.40    6.00
   6   0   5   31.80    6.50
  -6   0  -5   15.30    5.80
   6   0   5   18.90    6.50
  -6   0  -5   18.00    6.40
  -6   0  -5   14.00    6.60
   6   0   5   16.80    7.10
  -6   0  -5   14.20    5.80
   6   0   5   29.00    6.50
  -6   0  -5   17.90    5.90
   6   0  -5   14.60    4.70
   6   0   5    4.10    5.50
   6   0   5   26.30    6.90
   6   0   5   27.50    6.60
   6   0  -5   18.40    5.60
   6   0  -5   18.90    4.00
  -6   0   5   23.40    5.60
   6   0  -5   22.10    6.00
  -6   0   5   21.80    6.20
   6   0   5   19.40    7.00
  -6   0   5   20.10    6.20
  -6   0  -5   25.50    7.00
   6   0   5   24.50    6.50
  -6   0  -5   18.00    6.40
   6   0   5    5.90    6.30
   6   0  -5   10.50    5.00
   6   0  -5   28.50    4.90
   6   0   5   33.10    7.20
   6   0   5   19.10    6.40
  -6   0  -5   23.40    6.50
  -6   0  -5   25.10    6.80
  -6   0  -5   20.40    6.10
   6   0   5   13.10    6.20
  -6   0   5   19.00    4.60
  -6   0   5   31.60    4.90
  -6   0   5    8.30    4.10
   6   0   5   20.20    6.00
  -6   0  -5   17.90    7.20
  -6   0  -5   33.30    7.60
  -6   0   5   15.10    8.20
   6   0   5   12.60    7.00
  -6   0   5   20.90    5.00
  -6   0   5   23.10    7.10
   6   0   5   17.20    6.10
   6   0  -5   28.00    6.80
  -6   0  -6  661.33   46.50
   6   0  -6  787.12   39.30
  -6   0   6  824.72   40.70
   6   0   6  830.62   41.90
   6   0  -6  819.72   40.90
  -6   0   6  786.52   39.40
   6   0  -6  795.72   39.60
  -6   0   6  716.13   39.00
   6   0  -6  793.12   38.90
   6   0   6  843.42   42.30
   6   0   6  820.22   42.90
  -6   0  -6  771.32   41.80
   6   0  -6  804.82   40.50
  -6   0   7   32.40    6.20
   6   0  -7   34.00    7.70
  -6   0   7   53.79    8.90
   6   0  -7   58.09    8.80
  -7   0   0    5.60    1.60
  -7   0   0    3.40    2.30
  -7   0   0    0.50    2.00
   7   0   0    5.90    2.50
   7   0   0    0.60    1.90
   7   0   0    0.50    3.00
  -7   0   0    2.00    3.40
  -7   0   0    2.50    3.00
   7   0   0    2.70    1.80
  -7   0   0   -1.40    1.70
  -7   0   0   -0.10    2.20
   7   0   0    0.00    2.10
   7   0   0    3.40    3.60
  -7   0   0    5.20    3.40
  -7   0   0    1.70    2.10
  -7   0   0    9.10    3.30
   7   0   0   -1.20    1.30
   7   0   0    0.30    2.70
   7   0   1  104.79    8.80
   7   0  -1   94.29    7.80
   7   0   1  108.69    7.90
   7   0  -1   98.29    7.30
   7   0   1   97.39    6.20
   7   0  -1  106.49    8.50
   7   0   1  106.39    8.70
  -7   0  -1  109.59    7.70
  -7   0   1  104.29    6.40
  -7   0  -1  112.49    7.50
  -7   0  -1  109.49    9.10
  -7   0  -1  101.19    6.40
   7   0   1  116.09    7.80
  -7   0   1  100.69    9.20
  -7   0   1  116.39    6.90
  -7   0   1  117.49    8.40
   7   0  -1   98.69    7.50
   7   0   1  110.09    6.40
  -7   0  -1  110.49    7.90
  -7   0  -1  104.39    8.80
  -7   0   1  106.99    7.40
   7   0   1  101.09    7.70
   7   0  -1  105.99    8.90
   7   0   1  113.99    6.90
  -7   0  -1  108.79    9.70
   7   0   1  100.49    9.80
  -7   0   1  119.19    9.20
  -7   0  -1  109.39    6.40
   7   0   1  108.89    7.30
   7   0  -1  103.39    6.40
   7   0  -1  104.59    6.20
  -7   0  -1  111.09    7.80
  -7   0   1  111.09    8.10
  -7   0  -1  115.59    6.90
   7   0   1  101.29    6.50
  -7   0  -1   96.79    6.60
  -7   0   2 2725.93  125.99
   7   0   2 2574.04  122.49
   7   0  -2 2567.54  124.89
  -7   0  -2 2650.73  124.89
   7   0   2 2788.12  124.09
   7   0   2 2689.43  122.79
  -7   0   2 2788.52  123.99
   7   0   2 2643.74  123.69
  -7   0  -2 2726.63  123.99
   7   0   2 2694.03  125.29
  -7   0   2 2863.31  122.39
   7   0  -2 2644.54  122.29
   7   0   2 2646.34  124.09
  -7   0  -2 2757.42  122.49
   7   0   2 2630.74  122.39
   7   0  -2 2621.24  122.89
  -7   0  -2 2783.12  122.89
  -7   0   2 2702.43  123.19
   7   0   2 2644.54  125.09
  -7   0  -2 2718.63  122.79
   7   0   2 2611.14  122.79
  -7   0   2 2812.72  122.89
  -7   0  -2 2732.73  123.99
  -7   0   2 2901.21  122.59
   7   0   2 2687.13  122.99
  -7   0   2 2796.92  124.99
  -7   0  -2 2846.92  123.09
   7   0   2 2627.34  123.39
   7   0   2 2604.14  122.09
   7   0  -2 2675.73  122.49
  -7   0  -2 2746.83  123.89
  -7   0  -2 2594.14  124.89
   7   0  -2 2637.84  124.09
   7   0   2 2667.83  125.99
   7   0   2 2574.74  121.79
  -7   0  -2 2795.72  122.69
  -7   0  -2 2745.83  123.69
  -7   0   2 2720.33  122.09
  -7   0  -2 2693.33  123.09
  -7   0  -2 2617.24  125.49
  -7   0  -3   92.39    9.00
   7   0   3   87.79    7.70
   7   0  -3   87.69   10.20
   7   0   3   77.09    7.30
   7   0   3   87.09    9.10
  -7   0  -3   81.29    8.50
  -7   0   3   82.39   10.40
   7   0   3   74.19    8.20
  -7   0   3   73.49    7.10
  -7   0   3   85.89    6.40
   7   0   3   89.89    7.80
  -7   0   3   89.69    8.80
  -7   0  -3   77.29    7.80
  -7   0  -3   95.59    9.90
   7   0   3   66.59    6.80
  -7   0  -3   77.89    7.20
   7   0  -3   76.89    6.40
  -7   0  -3   76.79    9.10
   7   0   3   81.29    7.00
  -7   0  -3   75.79    7.50
  -7   0  -3   86.79    8.70
   7   0  -3   80.39    9.30
  -7   0   3   83.89    7.50
  -7   0   3   87.69    6.50
   7   0  -3   74.29    6.10
   7   0   3   76.49    9.40
   7   0  -3   88.99    7.90
   7   0   3   83.69    8.10
   7   0   3   95.89   10.40
  -7   0  -3   73.39    7.60
  -7   0   3   86.09    7.60
  -7   0  -3   80.39    7.60
   7   0   3   70.09    7.20
   7   0   3   86.59   10.60
  -7   0   3   73.19   10.50
   7   0  -3   79.49    7.80
   7   0  -3   84.89    7.20
  -7   0  -3   88.39    9.60
  -7   0  -3   78.49    8.30
  -7   0  -3   82.09    7.90
   7   0   3   75.49    7.90
   7   0   3   79.59    8.80
  -7   0  -4 3391.16  154.68
  -7   0  -4 3405.66  156.78
  -7   0   4 3499.45  154.28
   7   0   4 3376.56  155.18
   7   0  -4 3454.25  154.88
  -7   0   4 3271.67  152.68
  -7   0  -4 3478.45  154.88
  -7   0  -4 3369.06  156.28
   7   0   4 3471.95  154.88
   7   0   4 3479.15  156.08
  -7   0   4 2979.00  157.18
  -7   0  -4 3540.75  155.68
   7   0  -4 3242.58  152.58
   7   0  -4 3178.18  153.38
   7   0   4 3300.77  155.28
  -7   0  -4 3497.05  154.98
   7   0  -4 3218.08  157.48
   7   0   4 3271.07  154.38
   7   0  -4 3316.67  153.48
  -7   0  -4 3314.67  155.58
   7   0  -4 3337.77  154.98
  -7   0   4 3344.67  153.48
  -7   0  -4 3311.17  154.38
   7   0  -4 3281.77  156.68
  -7   0   4 3616.34  159.68
   7   0   4 3343.77  153.98
   7   0   4 3473.35  154.88
   7   0   4 3533.45  156.18
   7   0   4 3570.04  154.38
   7   0   4 3564.04  157.58
  -7   0  -4 3355.76  155.68
  -7   0  -4 3340.27  156.58
  -7   0   4 2984.00  153.38
   7   0   4 3608.54  157.48
   7   0   4 3431.76  154.58
   7   0   4 3346.17  154.28
   7   0   4 3399.36  154.18
   7   0  -4 3344.17  154.38
  -7   0  -5    5.50    5.50
   7   0   5   25.30    7.20
  -7   0  -5   13.10    5.70
   7   0  -5   11.30    5.30
  -7   0   5   11.60    5.40
  -7   0  -5   15.60    8.60
  -7   0  -5   17.10    6.10
   7   0  -5   19.10    5.30
   7   0   5   15.00    6.90
  -7   0   5   12.90    5.80
   7   0  -5   16.20    6.90
   7   0   5   13.50   10.70
  -7   0  -5   12.50    6.20
   7   0   5   15.80    6.60
  -7   0  -5   18.30    7.50
   7   0   5   16.20    6.00
   7   0   5   21.40    6.50
   7   0   5   25.30    6.80
  -7   0   5   26.10    7.30
  -7   0   5    7.00    4.10
  -7   0   5   13.50    4.30
   7   0  -5   20.50    6.40
   7   0  -5   25.90    5.00
   7   0   5   17.10    6.60
   7   0   5   26.10    7.80
   7   0   5    9.00    7.10
  -7   0   5   19.60    5.70
   7   0  -5   20.30    6.20
   7   0   5   15.60    6.30
  -7   0  -5    8.60    9.20
  -7   0  -5   21.20    6.50
  -7   0  -5   17.50    6.50
   7   0   6 1296.47   62.99
   7   0   6 1261.47   62.19
  -7   0  -6 1190.88   62.89
   7   0  -6 1254.37   60.89
   7   0  -6 1249.07   59.59
   7   0  -6 1249.88   60.69
  -7   0   6 1224.28   60.49
   7   0  -7   12.80    6.10
   7   0   7   -2.70    8.70
  -7   0   7    3.80    4.30
  -8   0   1 2054.89   94.99
   8   0   1 1977.10   92.79
   8   0   1 1966.50   92.19
   8   0   1 1982.40   92.29
   8   0   1 1980.50   94.99
  -8   0   1 2105.59   92.29
   8   0   1 2090.89   94.99
  -8   0  -1 2085.79   93.09
  -8   0   1 2130.69   95.19
  -8   0  -1 2089.39   92.39
  -8   0   1 2011.60   92.29
   8   0  -1 1966.60   91.99
   8   0   1 2050.89   96.19
   8   0  -1 2018.00   95.29
   8   0  -1 2031.90   93.99
  -8   0  -1 2040.50   95.89
  -8   0  -1 2111.69   93.59
   8   0  -1 2006.50   93.39
   8   0   1 1974.80   93.49
   8   0   1 1961.90   91.89
  -8   0   1 2091.49   93.29
  -8   0   1 2091.69   93.89
   8   0   1 1862.61   93.09
   8   0  -1 1997.60   94.29
  -8   0  -1 1842.72   93.39
   8   0  -1 1980.70   92.19
  -8   0  -1 2099.29   93.29
  -8   0  -1 2048.90   92.39
   8   0   1 2050.29   93.29
  -8   0   1 2030.50   93.79
  -8   0  -1 2047.90   94.99
  -8   0  -1 2128.39   94.89
  -8   0  -1 1979.90   91.89
   8   0   2 3975.30  180.78
   8   0   2 3836.92  179.78
   8   0  -2 3764.02  178.48
  -8   0   2 4104.49  182.88
  -8   0   2 3812.32  180.68
   8   0   2 3857.51  181.88
   8   0   2 3885.61  180.38
   8   0   2 4024.30  179.18
   8   0   2 3959.50  182.98
  -8   0  -2 3994.90  180.58
   8   0   2 3976.00  179.48
   8   0  -2 3802.92  179.28
  -8   0  -2 4018.00  179.48
   8   0  -2 3797.12  181.58
  -8   0   2 3938.91  178.68
   8   0   2 3830.52  179.18
  -8   0  -2 3968.30  182.48
  -8   0  -2 4006.20  179.18
  -8   0  -2 4143.99  179.28
  -8   0   2 3990.10  178.78
   8   0   2 3848.61  181.98
  -8   0  -2 3962.80  180.38
  -8   0   2 4057.89  179.68
  -8   0   2 4176.48  181.68
  -8   0  -2 3980.20  179.48
  -8   0  -2 3882.91  181.58
   8   0   2 3901.71  178.58
   8   0   2 3850.81  180.28
   8   0   2 3826.12  178.78
  -8   0  -2 4095.59  180.28
  -8   0   2 4152.58  178.58
  -8   0  -2 3934.41  181.78
  -8   0   2 4139.79  179.68
   8   0  -2 3955.90  180.78
  -8   0  -2 4036.80  180.68
  -8   0  -3  472.75   27.90
   8   0  -3  493.95   25.80
  -8   0  -3  494.35   27.00
  -8   0  -3  474.05   25.40
  -8   0   3  521.05   26.10
   8   0  -3  511.65   24.30
   8   0   3  504.15   26.70
   8   0  -3  498.85   25.10
  -8   0   3  508.85   25.10
  -8   0  -3  494.55   25.20
   8   0   3  473.75   27.10
  -8   0  -3  512.05   26.70
  -8   0   3  451.25   29.50
   8   0  -3  511.05   25.60
   8   0   3  499.85   27.00
   8   0   3  525.05   26.00
  -8   0  -3  510.15   28.80
  -8   0  -3  465.35   25.60
  -8   0   3  437.36   28.00
   8   0  -3  490.95   28.70
   8   0   3  514.85   29.80
   8   0   3  500.15   24.80
  -8   0  -3  471.15   27.80
  -8   0  -3  515.25   26.90
  -8   0   3  423.76   25.80
  -8   0  -3  503.05   25.90
   8   0   3  494.75   25.60
  -8   0  -3  514.25   27.00
   8   0   3  497.05   25.60
   8   0   3  482.55   25.20
   8   0   3  514.75   24.70
   8   0   3  498.45   26.40
   8   0   3  524.95   25.40
   8   0  -3  482.25   27.50
  -8   0  -3  544.65   26.00
  -8   0  -3  538.75   26.20
   8   0   3  507.95   28.70
  -8   0   3  513.15   24.30
   8   0   4   34.30    8.50
   8   0   4   27.50    7.40
  -8   0  -4   33.40    6.50
  -8   0  -4   30.10    8.40
  -8   0  -4   25.20    8.40
  -8   0  -4   33.00    6.50
   8   0   4   50.79    7.30
  -8   0   4   17.70    8.70
   8   0   4   47.30    7.20
  -8   0   4   37.40    8.80
   8   0   4   31.40    8.20
   8   0   4   37.00    6.60
   8   0  -4   39.80    5.30
   8   0   4   25.80    6.80
   8   0  -4   29.60    6.50
  -8   0  -4   36.60    7.20
   8   0  -4   40.50    5.50
  -8   0  -4   55.79    7.30
  -8   0  -4   35.30    6.40
  -8   0  -4   20.40    7.30
   8   0   4   23.60    8.30
   8   0  -4   40.10    6.20
   8   0   4   42.40    6.10
   8   0   4   47.80    6.60
   8   0   4   28.90    6.80
  -8   0  -4   38.20    6.30
   8   0  -4   35.20    6.70
  -8   0  -4   43.30    7.90
  -8   0   4   17.50    5.90
  -8   0  -4   29.30    6.60
  -8   0   4   26.90    4.80
   8   0  -4   35.80    8.70
  -8   0   4   43.20    5.70
  -8   0  -4   40.20    7.30
   8   0   4   40.80    6.50
   8   0   4   34.20    7.10
  -8   0   4   31.50    5.90
  -8   0  -4   35.70    7.10
   8   0  -5  103.49    9.80
  -8   0   5   92.49    8.50
   8   0   5  111.39   13.20
   8   0   5  120.79   11.50
   8   0   5  108.49   11.00
  -8   0   5  124.29   11.20
  -8   0  -5   84.79   10.10
  -8   0  -5  100.59   10.80
   8   0  -5  121.49   11.80
   8   0   5  102.09   11.20
   8   0   5   95.79   10.70
  -8   0  -5  114.99   18.90
   8   0   5   94.29   13.30
   8   0  -5  102.99   10.60
  -8   0   5   85.49   11.20
  -8   0   5  114.09   10.10
   8   0  -5  106.89    9.70
   8   0   5  104.39   10.40
  -8   0  -5   71.89   10.00
  -8   0   6  398.26   23.50
   8   0   6  423.26   26.80
   8   0  -6  390.66   23.60
   8   0   6  406.66   26.50
   8   0  -6  416.46   23.50
  -9   0   0    6.00    3.60
   9   0   0    2.00    4.00
  -9   0   0    0.00    2.50
  -9   0   0    0.50    2.80
   9   0   0    4.30    3.30
   9   0   0   -1.00    2.20
   9   0   0    3.80    5.10
  -9   0   0    3.30    5.10
  -9   0   0    4.30    4.20
   9   0   0    1.40    4.50
  -9   0   0    0.60    2.80
   9   0   0   -0.30    2.90
   9   0   0    1.80    2.60
  -9   0   0   -2.20    3.60
  -9   0   0   -4.90    3.90
   9   0   1  314.27   17.70
  -9   0   1  312.37   16.00
  -9   0  -1  322.67   17.40
  -9   0   1  302.27   19.00
   9   0  -1  301.27   18.00
  -9   0   1  316.17   19.30
   9   0   1  295.67   17.10
  -9   0  -1  328.57   19.10
   9   0   1  297.97   19.30
  -9   0  -1  316.17   20.20
   9   0   1  316.37   16.00
  -9   0  -1  329.47   16.20
  -9   0  -1  298.97   16.70
  -9   0   1  300.37   17.60
  -9   0  -1  300.97   17.10
   9   0   1  323.77   17.20
   9   0  -1  307.37   19.60
   9   0   1  271.67   15.60
  -9   0  -1  310.17   15.90
   9   0   1  298.57   19.00
   9   0  -1  289.27   15.60
  -9   0  -1  325.27   17.70
  -9   0  -1  316.07   19.30
   9   0  -1  326.37   16.10
   9   0  -1  321.37   17.50
  -9   0   1  308.87   18.00
  -9   0   1  319.17   17.40
   9   0   1  300.57   20.30
   9   0   1  309.27   16.60
  -9   0   2  935.31   42.20
  -9   0   2  826.32   45.90
  -9   0  -2  874.61   42.50
  -9   0  -2  940.01   42.70
  -9   0  -2  893.11   42.20
   9   0   2  907.91   43.80
  -9   0   2  765.62   44.10
  -9   0  -2  899.91   46.30
  -9   0   2  912.51   44.70
   9   0   2  869.91   43.10
  -9   0  -2  844.22   45.20
  -9   0  -2  926.61   42.30
  -9   0  -2  908.01   45.30
   9   0   2  864.71   45.40
  -9   0   2  945.21   43.20
   9   0   2  836.42   41.80
   9   0   2  917.61   45.90
   9   0  -2  880.61   45.20
  -9   0  -2  924.21   43.50
  -9   0  -2  940.71   44.00
  -9   0   2  776.52   42.40
   9   0   2  898.51   42.40
  -9   0  -2  876.61   44.00
   9   0   2  952.40   47.20
   9   0   2  886.01   44.00
   9   0   2  913.81   42.60
   9   0   2  887.31   42.20
   9   0   2  883.41   43.60
  -9   0  -2  929.41   43.90
   9   0   3 1627.64   73.39
   9   0  -3 1643.54   73.19
   9   0   3 1681.23   73.99
  -9   0  -3 1674.43   74.29
   9   0   3 1538.65   76.99
  -9   0  -3 1695.63   75.59
   9   0  -3 1616.44   77.19
  -9   0   3 1410.26   74.09
   9   0   3 1616.04   73.89
   9   0   3 1634.64   74.69
  -9   0  -3 1428.96   74.59
   9   0  -3 1638.64   74.09
  -9   0   3 1381.06   72.99
   9   0   3 1705.93   75.89
  -9   0   3 1707.23   73.19
  -9   0  -3 1585.94   76.59
  -9   0  -3 1665.83   75.59
  -9   0   3 1381.46   77.49
   9   0   3 1652.83   74.19
  -9   0  -3 1454.25   73.69
  -9   0  -3 1642.04   77.59
  -9   0   3 1388.06   76.19
  -9   0  -3 1401.76   73.79
   9   0   3 1695.13   75.59
  -9   0  -3 1588.44   73.69
   9   0   3 1551.04   77.99
  -9   0  -3 1555.74   76.49
   9   0   3 1591.94   75.09
  -9   0   3 1585.24   74.59
   9   0   3 1504.55   73.29
  -9   0  -3 1581.64   73.29
  -9   0  -3 1625.14   75.29
   9   0  -4  569.14   28.90
   9   0   4  593.04   30.70
   9   0   4  562.44   29.00
  -9   0  -4  593.74   30.40
  -9   0  -4  443.56   28.90
   9   0   4  564.44   29.50
   9   0  -4  554.94   28.00
  -9   0  -4  542.85   28.10
   9   0   4  452.35   29.50
  -9   0  -4  575.84   28.70
   9   0  -4  544.15   26.90
  -9   0  -4  442.16   28.00
   9   0   4  597.44   29.30
   9   0   4  588.54   28.70
   9   0   4  447.06   32.50
  -9   0   4  537.55   27.70
  -9   0  -4  578.44   29.00
  -9   0   4  461.35   27.50
   9   0   4  565.64   27.70
  -9   0   4  464.75   26.50
   9   0   4  562.84   28.20
  -9   0  -4  486.35   29.20
   9   0   4  542.05   27.50
   9   0   5  650.63   34.90
  -9   0  -5  551.64   34.60
   9   0   5  664.23   34.40
   9   0   5  667.13   34.70
  -9   0   5  700.93   34.50
  -9   0  -5  674.93   34.70
   9   0   5  656.93   34.00
   9   0  -5  672.83   34.50
   9   0  -5  636.94   33.20
   9   0  -5  679.43   35.20
   9   0   6  107.49   12.50
  -9   0   6   64.79    8.10
   9   0  -6   73.69    9.20
  10   0   0   86.09    7.30
 -10   0   0   75.89    6.60
 -10   0   0   81.19    7.70
 -10   0   0   86.69    7.40
 -10   0   0   74.39    7.00
  10   0   0   77.99    7.70
 -10   0   0   70.79    8.50
 -10   0   0   90.29    9.60
  10   0   0   79.39    6.90
 -10   0   0   74.39   10.10
  10   0   0   72.79    6.30
  10   0   0   83.29    8.90
  10   0   0   75.49    9.30
 -10   0   0   90.79    9.60
  10   0   0   67.49    9.90
 -10   0   1  567.44   27.90
  10   0  -1  562.54   32.00
 -10   0   1  481.35   30.40
  10   0  -1  531.15   27.90
  10   0  -1  554.64   27.60
  10   0   1  528.75   27.40
 -10   0   1  602.14   29.80
 -10   0  -1  622.84   28.20
 -10   0  -1  608.44   30.00
  10   0   1  625.24   32.10
 -10   0   1  578.74   30.20
  10   0  -1  603.84   29.70
 -10   0  -1  617.94   29.50
  10   0   1  565.04   32.30
 -10   0   1  556.74   31.60
 -10   0   1  576.64   29.40
 -10   0  -1  658.93   34.00
  10   0   1  501.95   32.90
 -10   0  -1  634.84   32.20
  10   0   1  515.45   28.20
 -10   0   2  108.59   11.40
 -10   0  -2  104.79   11.50
 -10   0  -2  122.49    8.80
 -10   0   2  127.69   12.50
  10   0   2  122.39    9.90
  10   0   2  115.09   12.70
 -10   0   2  122.69    8.90
 -10   0   2  111.29   10.00
  10   0   2  112.69    8.80
 -10   0  -2  132.09   12.40
  10   0   2  117.39   10.90
  10   0   2  116.79    8.60
 -10   0  -2  115.49    9.90
 -10   0  -2  125.79   13.40
  10   0   2  120.99   10.70
 -10   0  -2  123.99   10.70
 -10   0  -2  128.89    9.40
  10   0   2  117.19   10.60
 -10   0  -2   94.39    8.60
 -10   0  -2  104.39   10.10
  10   0   2  119.59    9.40
  10   0   2  131.09   12.70
 -10   0   2  103.19    9.00
 -10   0  -2  133.29   11.20
 -10   0   2  110.29   12.80
 -10   0  -3   15.70    4.80
 -10   0  -3    4.00    5.60
  10   0   3   10.30    4.30
 -10   0   3    4.10    5.90
 -10   0   3   10.20    5.70
 -10   0  -3    6.30    5.00
 -10   0  -3   -0.70    4.30
  10   0   3    9.90    4.80
  10   0   3    6.10    4.10
  10   0   3    2.10    4.70
  10   0   3    6.70    4.50
  10   0   3   11.20    6.30
  10   0   3   13.00    5.80
  10   0   3   10.50    6.10
 -10   0   3    9.30    3.70
 -10   0  -3   11.60    4.90
 -10   0  -3    3.40    5.60
 -10   0  -3    7.90    4.40
 -10   0   3   11.80    4.60
 -10   0   3    3.40    5.20
 -10   0  -3   11.80    4.50
  10   0   3    9.90    5.10
  10   0   4   50.39    7.90
  10   0   4   39.80    6.80
  10   0   4   49.80    7.70
  10   0  -4   43.20    6.50
  10   0   4   31.30    6.80
 -10   0   4   33.10    8.90
 -10   0  -4   47.40    9.00
 -10   0   4   37.00    7.30
 -10   0   4   48.40    6.60
 -10   0  -4   46.50    7.40
 -10   0  -4   34.40    6.20
 -10   0   4   44.50    6.40
 -10   0  -4   39.10    7.10
 -10   0  -4   36.80    6.70
  10   0   5  249.18   16.10
  10   0   5  220.18   15.90
 -10   0   5  260.27   16.40
 -10   0  -5  228.28   16.40
  10   0   5  247.38   17.20
  10   0  -5  232.38   16.30
 -10   0  -5  200.78   16.50
 -11   0   0   -1.60    5.20
  11   0   0    4.00    6.90
 -11   0   0    5.50    6.30
 -11   0   0    1.30    4.00
  11   0   0    7.60    5.60
 -11   0   0   -1.70    4.60
  11   0   0    2.20    4.10
  11   0   0    6.70    3.80
 -11   0   0    3.50    3.50
  11   0   0    4.70    3.50
 -11   0   0    2.30    3.30
  11   0   0    1.70    4.90
 -11   0  -1  166.38   14.30
  11   0   1  156.38   10.50
 -11   0  -1  150.48   13.40
  11   0   1  153.08   11.20
 -11   0   1  157.28   14.30
  11   0   1  141.19   14.20
  11   0   1  134.49   10.90
  11   0  -1  134.49   14.20
  11   0   1  151.38    9.60
 -11   0   1  149.59   12.70
 -11   0  -1  129.49   10.80
  11   0   1  158.78   14.10
  11   0   1  126.89   11.50
  11   0  -1  144.99    9.80
  11   0   1  120.59   14.40
 -11   0  -1  124.39   10.30
 -11   0  -1  155.58   11.40
 -11   0  -1  149.29   11.70
 -11   0  -1  167.88    9.80
 -11   0  -1  170.08   15.70
 -11   0   1  137.49   11.40
 -11   0   2   96.99   11.10
  11   0   2   68.39    8.80
 -11   0  -2   82.09    8.30
  11   0   2   94.79    8.00
 -11   0  -2   82.39    8.70
  11   0   2   74.29    8.10
  11   0   2   88.59    7.40
 -11   0   2   66.59   10.40
 -11   0  -2   97.39   11.70
  11   0   2   85.29    9.80
  11   0   2   95.19   11.60
 -11   0   2   83.99    9.80
  11   0   2   90.09    8.50
 -11   0  -2   91.09    9.90
 -11   0   2   91.19    9.60
 -11   0  -2   96.59    7.80
  11   0   2   90.29    9.50
 -11   0  -2   89.99    9.90
 -11   0  -2   73.69    7.60
 -11   0  -2   71.99    8.80
  11   0   3  839.92   40.40
  11   0   3  869.81   42.20
  11   0   3  811.72   40.80
  11   0   3  801.32   39.80
  11   0   3  871.31   39.90
 -11   0  -3  803.42   43.60
 -11   0  -3  852.01   41.80
 -11   0   3  703.53   44.10
 -11   0  -3  697.13   41.10
 -11   0  -3  848.22   40.40
 -11   0  -3  692.03   39.20
 -11   0  -3  851.41   39.90
 -11   0   3  816.92   41.90
  11   0   3  795.12   43.10
  11   0   4  266.47   17.30
 -11   0  -4  279.27   18.00
  11   0   4  299.47   17.70
 -11   0  -4  294.27   18.50
 -11   0  -4  211.28   16.80
  11   0   4  303.97   18.30
  11   0   4  310.47   19.00
  11   0   4  311.57   18.30
 -11   0   5  263.57   16.90
 -12   0   0 4622.34  211.58
 -12   0   0 4651.43  209.08
  12   0   0 4392.16  208.38
  12   0   0 4626.14  209.18
  12   0   0 4589.24  211.08
 -12   0   0 4683.23  210.88
 -12   0  -1  937.61   45.60
 -12   0   1  913.31   46.20
 -12   0   1  977.10   49.50
 -12   0   1  972.30   47.30
 -12   0  -1  951.60   46.30
  12   0   1  934.41   45.50
 -12   0  -1  889.61   47.60
  12   0   1  878.81   45.40
  12   0   1  946.91   46.30
  12   0   1  955.30   48.20
  12   0   1  850.01   44.40
  12   0   2 2745.13  126.09
  12   0   2 2732.73  126.79
 -12   0  -2 2673.03  124.49
 -12   0  -2 2800.72  126.19
  12   0   2 2749.72  124.49
 -12   0   2 2705.63  127.99
 -12   0  -2 2728.63  126.49
 -12   0   2 2693.43  125.99
  12   0   2 2632.74  125.69
  12   0   2 2630.64  124.99
 -12   0   3   72.59   10.00
  12   0   3   76.59    7.90
 -12   0   3   43.70    8.70
 -12   0  -3   33.00    7.20
  12   0   3   71.49    8.20
  12   0   3   55.79    8.30
 -12   0  -3   47.30    6.70
 -12   0  -3   67.79    9.50
  12   0   3   68.19    9.70
 -12   0  -3   44.20    6.90
  12   0   3   62.69    7.30
 -12   0   3   47.20    7.00
 -12   0  -3   65.79    8.10
 -12   0  -4  284.77   17.50
 -12   0   4  267.77   18.40
  13   0   0    3.50    5.50
  13   0   0    4.20    4.60
 -13   0   0    4.30    6.00
  13   0   0   -1.40    4.00
 -13   0   0    0.90    4.70
 -13   0  -1   24.40    5.50
 -13   0   1   35.60    7.40
 -13   0   1   32.70    8.00
  13   0   1   32.40    6.40
  13   0   1   39.30    6.70
 -13   0  -1   20.70    4.80
 -13   0  -1   28.40    7.00
  13   0   1   30.60    6.90
 -13   0  -1   37.70    6.70
  13   0   2  693.83   34.20
  13   0   2  627.94   32.70
  13   0   2  633.14   31.90
 -13   0  -2  555.54   33.10
 -13   0  -2  699.03   34.10
  13   0   2  628.74   35.80
 -13   0  -2  633.44   36.80
 -13   0  -2  540.05   31.30
  13   0   2  666.13   34.80
 -13   0   3  178.68   15.20
 -13   0  -4  495.95   27.20
  14   0   0  598.84   31.70
  14   0   1  147.29   12.60
  14   0   1  177.68   14.00
 -14   0  -1  158.28   13.40
 -14   0   1  151.18   13.50
  14   0   1  149.09   12.40
 -14   0  -1  113.59   10.50
 -14   0   2  271.37   19.00
  14   0   2  253.07   17.00
 -14   0  -2  270.87   18.50
  14   0   2  248.98   18.00
 -14   0   3   26.60    9.20
  14   0   3   32.90    6.80
 -14   0  -3   16.80    4.90
  15   0   1   33.20    7.60
  15   0   1   29.70    7.70
 -15   0  -1   38.50    8.90
 -15   0  -2   40.70    6.80
  15   0   2   54.19    8.90
   0   1  -2    9.10    1.90
   0   1  -2    1.60    1.50
   0  -1   2    4.60    1.80
   0   1  -2    6.60    1.60
   0   1   2    3.80    1.40
   0  -1  -2    3.10    1.40
   0   1   2    2.40    1.90
   0   1   2    1.20    1.40
   0   1  -2    4.80    1.40
   0   1   2    5.50    1.80
   0   1  -2    6.10    1.70
   0  -1  -2    4.40    1.40
   0  -1  -2    5.40    2.10
   0  -1  -2    3.90    1.70
   0   1  -2    1.00    1.40
   0  -1  -2   10.70    2.10
   0  -1   2    2.60    1.10
   0   1   2    2.30    1.50
   0   1   2    8.00    1.70
   0  -1   2    2.30    1.40
   0  -1  -2    1.90    1.30
   0   1  -2    1.10    1.40
   0   1  -2    0.00    1.10
   0   1   2    9.90    2.20
   0   1   2    8.20    1.60
   0   1   2    3.60    1.30
   0   1   2    3.60    1.50
   0  -1   2    4.30    1.50
   0  -1   2    7.20    1.80
   0  -1   2    3.30    1.30
   0  -1  -2    4.00    1.00
   0  -1  -2    0.70    1.70
   0  -1  -2    2.10    1.50
   0  -1  -2    4.10    1.40
   0   1  -2    2.90    1.80
   0  -1  -2   10.10    2.00
   0   1  -2    3.80    1.40
   0   1  -2    6.20    1.50
   0   1  -2    2.30    1.40
   0   1   2    2.50    1.60
   0  -1   2    4.70    1.50
   0   1   2    2.10    2.00
   0  -1  -2    2.40    1.10
   0   1  -2    0.60    1.60
   0  -1   2    4.10    1.60
   0  -1   2    1.20    1.70
   0   1  -2    2.70    1.20
   0   1   2    8.40    1.70
   0  -1   2    3.60    2.10
   0  -1   2    3.00    1.40
   0  -1   2    4.40    1.70
   0  -1  -2    5.40    1.90
   0  -1  -2    8.30    1.70
   0   1  -2    1.50    1.30
   0  -1   2    1.10    1.30
   0  -1   2    9.00    2.00
   0   1   2    6.80    1.80
   0   1  -3 1752.82   83.19
   0  -1   3 1813.12   83.69
   0  -1   3 1834.62   82.99
   0   1   3 1871.61   84.99
   0  -1   3 1766.52   84.79
   0   1  -3 1798.32   83.79
   0  -1   3 1805.32   84.09
   0  -1  -3 1755.42   83.59
   0   1   3 1875.01   83.89
   0  -1  -3 1774.92   83.39
   0  -1   3 1818.52   83.59
   0   1  -3 1854.81   83.99
   0  -1  -3 1807.92   83.89
   0   1   3 1859.71   83.79
   0  -1   3 1841.62   83.49
   0  -1   3 1777.02   83.39
   0  -1   3 1856.21   82.69
   0  -1   3 1869.51   84.09
   0  -1  -3 1841.22   83.49
   0  -1  -3 1922.31   84.19
   0   1  -3 1747.73   83.29
   0  -1  -3 1767.12   83.59
   0  -1  -3 1779.62   82.49
   0   1  -3 1737.03   83.49
   0   1   3 1859.71   83.69
   0  -1   3 1890.01   83.79
   0   1   3 1827.62   83.49
   0   1   3 1850.71   83.49
   0  -1  -3 1772.12   83.89
   0   1   3 1800.32   84.89
   0  -1  -3 1713.33   83.29
   0  -1  -3 1767.32   84.59
   0   1   3 1759.42   83.39
   0   1  -3 1738.13   83.29
   0  -1  -3 1826.42   84.69
   0  -1  -3 1808.92   82.89
   0   1   3 1880.11   83.79
   0   1  -3 1745.73   82.89
   0  -1  -3 1802.02   83.29
   0  -1   3 1855.41   83.49
   0   1   3 1845.92   83.39
   0  -1   3 1788.62   83.19
   0   1   3 1969.80   83.69
   0   1  -3 1760.82   83.89
   0   1  -3 1698.93   83.49
   0  -1   3 1878.61   83.79
   0  -1  -3 1859.41   83.29
   0  -1   3 1833.22   83.39
   0   1   3 1898.11   83.19
   0   1   3 1830.72   83.99
   0   1  -3 1830.12   83.39
   0   1  -3 1819.82   83.49
   0  -1  -3 1884.61   83.79
   0   1  -3 1788.62   84.59
   0   1  -3 1922.81   83.39
   0   1   3 1787.92   83.19
   0  -1   3 1792.92   83.39
   0  -1  -3 1858.21   83.49
   0   1   3 1858.91   84.19
   0  -1   3 1852.21   84.99
   0   1  -3 1853.31   83.69
   0   1  -3 1828.62   84.59
   0   1  -4   -0.70    3.00
   0   1   4    5.40    5.10
   0   1  -4    3.90    4.30
   0  -1  -4   -0.20    3.10
   0   1  -4    2.20    3.30
   0  -1   4    3.50    3.50
   0   1  -4    2.90    3.00
   0   1  -4    3.00    3.00
   0   1  -4    2.70    2.50
   0   1   4    1.90    3.70
   0  -1  -4    5.20    3.10
   0  -1   4    5.70    3.60
   0   1   4    2.50    3.70
   0  -1   4    0.30    3.30
   0  -1   4    5.20    3.20
   0  -1  -4    2.80    2.50
   0   1   4    3.90    3.40
   0   1   4    0.70    3.40
   0  -1   4    1.90    4.70
   0  -1  -4    1.80    3.10
   0  -1  -4   13.30    4.10
   0  -1   4    4.50    4.80
   0  -1  -4    1.80    3.80
   0   1   4   -2.30    3.70
   0  -1  -4    8.20    4.10
   0  -1  -4    3.80    3.00
   0   1   4    8.90    3.50
   0   1  -4    2.00    3.10
   0   1   4   10.30    3.80
   0   1  -4   -0.70    3.30
   0  -1   4    0.00    3.10
   0   1   4    5.90    3.30
   0  -1   4    3.30    3.30
   0   1  -4    8.40    3.40
   0   1  -4    0.70    3.50
   0  -1  -4    2.20    3.30
   0  -1  -4    6.50    4.70
   0   1   4    0.10    4.60
   0   1   4    5.60    3.90
   0  -1   4    3.40    3.30
   0  -1  -4    0.90    3.10
   0   1   4    4.00    3.60
   0  -1   4    2.40    3.50
   0  -1  -4    2.40    2.90
   0   1   4   -1.90    3.20
   0   1   4    2.00    3.20
   0   1  -4    0.00    3.60
   0  -1   4    0.90    4.20
   0   1  -4    1.70    3.00
   0  -1  -4    1.70    3.00
   0   1  -4    2.30    3.00
   0  -1   4    2.60    3.30
   0  -1   4    1.70    2.90
   0  -1   4    2.00    3.60
   0  -1  -4    1.10    3.10
   0   1  -4   -0.60    3.10
   0  -1  -4    2.30    4.10
   0  -1   4    8.20    3.40
   0  -1   4    3.30    2.60
   0  -1  -5   32.70    6.30
   0   1  -5   36.50    6.80
   0  -1  -5   29.00    5.60
   0   1  -5   25.90    5.70
   0  -1  -5   28.50    6.70
   0  -1   5   29.20    5.70
   0   1   5   17.60    5.80
   0   1   5   27.00    5.50
   0   1   5   24.60    5.60
   0   1   5   41.90    7.40
   0  -1  -5   20.50    5.00
   0  -1   5   30.90    6.60
   0  -1   5   35.00    6.60
   0   1   5   19.00    5.90
   0  -1   5   38.20    6.60
   0  -1   5   23.20    5.30
   0  -1  -5   28.30    5.30
   0   1   5   34.30    6.20
   0  -1   5   24.20    5.70
   0   1  -5   32.10    5.70
   0  -1   5   29.50    8.00
   0   1  -5   24.30    5.30
   0  -1   5   25.40    5.80
   0  -1  -5   29.10    4.60
   0   1   5   21.90    5.60
   0  -1   5   26.20    5.00
   0  -1  -5   36.70    7.40
   0   1   5   37.00    8.70
   0  -1   5   26.80    6.00
   0   1  -5   33.30    6.00
   0  -1  -5   31.40    5.70
   0   1  -5   26.20    6.40
   0   1  -5   23.70    5.80
   0   1  -5   27.90    6.10
   0  -1  -5   28.90    5.50
   0  -1  -5   20.40    5.50
   0  -1   5   22.60    8.00
   0  -1   5   32.70    6.90
   0  -1  -5   31.10    5.80
   0   1   5   33.60    6.20
   0  -1   5   39.90    6.00
   0   1  -5   26.80    5.40
   0   1  -5   24.30    5.20
   0   1  -5   28.60    5.20
   0   1   5   25.50    5.50
   0   1   5   27.60    6.90
   0  -1  -5   28.30    5.90
   0   1   5   30.40    6.00
   0  -1   5   27.10    5.30
   0   1   5   20.50    7.60
   0  -1  -5   21.80    7.20
   0   1  -5   19.10    5.20
   0  -1  -5   35.50    5.40
   0   1   5   29.20    5.40
   0  -1  -5   33.90    6.30
   0  -1   5   19.60    5.50
   0  -1   6   -4.20    4.80
   0   1  -6    0.70    5.00
   0  -1   6   -2.80    8.40
   0  -1  -6   -1.00    4.40
   0   1  -6   -8.10    4.90
   0  -1   6    2.40    5.30
   0  -1   6    4.80    5.20
   0  -1  -6    1.80    5.00
   0   1   6   -3.20    8.40
   0   1   6    0.30    5.20
   0  -1   6   -1.10    7.80
   0   1   6   -2.60    4.80
   0   1  -6    2.60    4.90
   0   1   6    8.30    5.40
   0   1   6   -7.80    4.80
   0  -1  -6    5.80    5.40
   0  -1  -6    1.20    5.50
   0  -1   6    5.70    6.00
   0   1  -6    4.00    5.20
   0   1   6   11.50    5.70
   0  -1  -6    3.80    5.10
   0   1  -6   -4.60    5.40
   0   1  -6   -0.40    4.70
   0  -1   6    0.60    5.00
   0  -1  -6    0.40    5.90
   0  -1   6    1.90    5.60
   0   1  -6    3.30    5.60
   0  -1   6    0.50    5.00
   0  -1   6    8.80    5.10
   0   1   6   -0.80    7.60
   0   1   6    2.40    5.60
   0  -1   6    1.80    5.60
   0  -1  -6    7.10    5.50
   0  -1  -6    1.10    5.10
   0   1   6   -0.60    4.80
   0   1  -6    4.80    5.30
   0   1   6    4.40    6.10
   0  -1  -6    5.10    5.50
   0   1  -6    3.80    5.10
   0  -1   7  306.17   19.50
   0   1  -7  310.47   19.20
   0   1  -7  323.47   19.80
   0  -1  -7  313.27   19.70
   0  -1   7  235.08   18.30
   0  -1  -7  306.97   19.00
   0   1   7  297.87   19.10
   0  -1  -7  300.97   19.40
  -1   1   0    1.00    0.30
  -1   1   0    1.70    0.30
   1  -1   0    0.90    0.30
   1  -1   0    1.00    0.30
  -1   1   0    0.80    0.30
  -1   1   0    3.20    0.50
  -1  -1   0    1.60    0.30
  -1  -1   0    0.80    0.30
  -1  -1  -1  627.74   28.50
   1  -1   1  616.64   28.60
  -1   1   1  625.94   29.10
  -1  -1  -1  612.04   28.40
  -1   1   1  611.44   28.20
   1  -1   1  602.64   28.40
   1   1  -1  607.44   28.00
   1   1  -1  633.04   28.40
   1   1  -1  593.04   28.10
  -1   1   1  620.34   28.40
  -1  -1  -1  639.44   28.50
   1   1  -1  612.94   28.80
   1  -1   1  600.44   28.50
   1   1  -1  609.44   28.90
   1  -1   1  605.24   28.60
  -1   1   1  633.24   29.00
   1  -1   1  604.14   28.50
   1  -1   1  584.94   28.30
  -1  -1  -1  615.04   28.40
   1  -1   1  615.04   28.40
  -1  -1  -1  572.44   28.60
  -1   1   1  622.34   28.30
  -1  -1  -1  627.94   28.40
   1  -1   1  608.64   28.50
   1   1  -1  618.44   28.10
  -1  -1  -1  671.63   28.50
  -1  -1  -1  605.44   28.60
   1   1  -1  586.34   28.20
   1   1  -1  597.74   28.30
  -1   1   1  639.74   28.20
   1  -1   1  595.34   28.40
  -1  -1  -1  629.24   28.40
   1   1  -1  606.64   28.10
  -1  -1  -1  657.23   28.50
  -1   1   1  618.04   28.40
  -1  -1  -1  614.24   28.40
  -1   1   1  638.54   28.10
   1  -1   1  611.14   28.40
  -1  -1  -1  630.34   28.60
   1   1  -1  667.63   28.60
   1  -1   1  605.94   28.40
   1  -1   1  617.84   28.30
   1   1  -1  563.84   28.10
  -1  -1  -1  619.44   28.50
  -1   1   1  617.54   28.00
  -1   1   1  642.44   28.00
  -1   1   1  621.94   28.10
  -1   1   1  621.34   28.60
   1   1  -1  597.04   28.30
  -1   1   1  630.54   28.20
  -1   1  -1  628.94   28.40
   1   1   1  583.94   28.40
  -1  -1   1  612.94   29.00
   1   1   1  604.54   28.70
   1   1   1  613.54   28.40
   1   1   1  633.74   28.60
   1  -1  -1  601.74   28.30
   1   1   1  630.84   28.40
  -1  -1   1  612.04   28.10
   1  -1  -1  657.13   28.60
  -1   1  -1  589.64   28.50
   1  -1  -1  600.94   28.10
  -1  -1   1  630.84   28.90
   1   1   1  633.14   28.60
  -1   1  -1  590.44   28.50
  -1   1  -1  672.23   28.50
   1   1   1  587.44   28.50
   1  -1  -1  612.84   27.90
   1   1   1  634.54   28.70
   1   1   1  627.34   28.40
   1  -1  -1  610.04   28.00
  -1  -1   1  600.34   28.10
   1  -1  -1  616.74   29.10
   1  -1  -1  589.34   28.10
  -1  -1   1  605.34   28.30
   1   1   1  612.34   28.40
  -1  -1   1  627.64   28.00
   1  -1  -1  621.54   28.10
  -1  -1   1  632.44   28.30
   1   1   1  620.14   28.40
   1   1   1  597.74   28.40
   1  -1  -1  637.94   28.50
  -1  -1   1  633.84   28.10
  -1  -1   1  597.34   28.50
   1  -1  -1  622.04   28.30
  -1   1  -1  593.34   28.40
  -1  -1   1  627.34   28.40
   1   1   1  610.24   28.50
  -1   1  -1  624.14   28.40
  -1  -1   1  631.24   28.10
   1   1   1  622.64   28.40
  -1   1  -1  623.44   28.40
  -1  -1   1  630.24   28.40
   1  -1  -1  612.74   28.90
  -1   1  -1  595.14   28.40
  -1  -1   1  616.34   28.00
   1  -1  -1  621.74   28.10
   1  -1  -1  618.94   28.50
  -1  -1  -2 3178.88  149.88
  -1  -1  -2 3270.87  149.79
   1  -1   2 3382.26  149.88
   1  -1   2 3275.27  149.99
   1   1  -2 3213.48  150.28
  -1   1   2 3302.37  150.48
  -1   1   2 3395.06  150.68
  -1  -1   2 3377.16  149.88
   1  -1  -2 3248.38  150.48
   1  -1  -2 3241.38  150.28
  -1  -1   2 3437.46  150.68
   1   1   2 3393.66  149.69
  -1  -1   2 3330.67  150.38
   1   1   2 3305.77  149.99
   1   1   2 3287.87  149.59
   1   1   2 3289.17  149.88
  -1   1   3 2743.03  125.79
   1   1  -3 2666.93  125.19
  -1  -1  -3 2748.82  126.19
   1   1  -3 2776.92  125.89
   1   1  -3 2750.72  125.49
   1  -1   3 2720.23  126.19
  -1   1   3 2766.42  126.29
  -1   1   3 2819.42  125.49
  -1   1   3 2935.01  125.49
   1  -1   3 2780.02  125.89
   1   1  -3 2634.34  125.59
   1  -1   3 2776.02  125.89
   1   1  -3 2696.73  126.09
   1   1  -3 2642.84  126.89
  -1   1   3 2852.41  126.19
   1  -1   3 2749.23  125.89
  -1   1   3 2783.32  125.99
  -1  -1  -3 2723.93  125.69
  -1   1   3 2842.92  125.69
  -1  -1  -3 2702.03  126.19
   1   1  -3 2698.33  125.49
   1   1  -3 2638.54  125.29
  -1  -1  -3 2733.33  125.79
  -1  -1  -3 2787.32  126.69
  -1  -1  -3 2697.93  125.99
  -1  -1  -3 2771.22  125.89
   1   1  -3 2677.03  125.79
   1  -1   3 2778.22  126.39
   1  -1   3 2801.62  126.99
  -1   1   3 2836.02  127.69
   1  -1   3 2708.23  126.79
  -1  -1  -3 2648.03  126.59
  -1  -1  -3 2674.93  126.09
  -1  -1  -3 2744.93  125.89
  -1   1   3 2791.42  126.59
   1  -1   3 2732.93  125.99
  -1   1   3 2828.22  127.49
  -1  -1  -3 2664.23  125.59
   1  -1   3 2858.11  126.09
   1   1  -3 2625.14  126.19
   1  -1   3 2774.42  125.79
  -1  -1  -3 2781.72  125.89
   1  -1   3 2785.52  126.09
  -1   1   3 2887.01  125.49
   1  -1   3 2734.33  125.69
   1  -1   3 2790.92  125.59
  -1   1   3 2848.31  125.89
   1  -1   3 2806.72  126.19
   1  -1   3 2820.62  126.29
  -1  -1  -3 2772.32  125.99
   1   1  -3 2800.52  126.19
   1   1  -3 2943.41  125.29
  -1   1   3 2698.13  125.49
   1   1  -3 2674.53  127.09
  -1   1   3 2792.22  125.19
   1  -1   3 2788.92  125.79
  -1  -1  -3 2923.81  126.19
   1   1  -3 2682.03  125.49
  -1  -1  -3 2905.01  126.49
  -1  -1  -3 2753.52  125.39
   1   1   3 2809.02  126.99
   1   1   3 2785.22  125.79
   1   1   3 2727.63  125.89
   1  -1  -3 2840.32  125.59
   1   1   3 2739.03  126.29
   1  -1  -3 2782.12  125.89
  -1  -1   3 2796.32  125.69
  -1  -1   3 2775.82  124.79
  -1   1  -3 2614.34  125.69
   1   1   3 2787.92  126.09
   1   1   3 2910.51  126.09
  -1  -1   3 2789.52  125.49
   1   1   3 2722.73  125.69
  -1  -1   3 2806.22  127.49
  -1   1  -3 2714.93  126.19
  -1   1  -3 2702.63  125.59
  -1  -1   3 2847.02  125.49
  -1  -1   3 2795.72  127.69
   1  -1  -3 2839.72  125.59
   1  -1  -3 2848.01  126.39
   1   1   3 2757.32  126.89
   1  -1  -3 2770.92  124.69
  -1  -1   3 2808.42  126.59
   1   1   3 2793.52  126.09
   1   1   3 2793.62  126.19
  -1   1  -3 2643.84  125.29
  -1   1  -3 2759.42  126.19
   1  -1  -3 2674.23  127.19
  -1  -1   3 2827.22  125.39
  -1  -1   3 2738.03  125.79
  -1  -1   3 2802.32  125.99
  -1   1  -3 2719.73  125.99
   1  -1  -3 2852.61  125.29
   1  -1  -3 2727.13  126.19
  -1  -1   3 2782.12  125.29
   1   1   3 2922.41  125.99
  -1   1  -3 2709.93  126.09
   1  -1  -3 2684.03  125.29
   1   1   3 2808.92  126.29
   1  -1  -3 2692.23  125.19
   1  -1  -3 2701.23  125.49
  -1  -1   3 2758.72  125.99
  -1   1  -3 2845.22  125.89
  -1   1  -3 2870.71  126.09
  -1   1  -3 2771.42  125.99
   1  -1  -3 2709.13  125.69
  -1   1  -3 2717.13  125.79
  -1   1  -3 2760.52  126.69
  -1   1  -3 2624.64  125.89
  -1   1  -3 2631.04  125.99
  -1  -1   3 2774.92  125.79
  -1  -1   3 2768.72  125.49
   1   1   3 2760.92  126.19
  -1  -1   3 2886.01  126.39
   1  -1  -3 2735.43  127.09
   1  -1  -3 2710.93  125.79
   1   1   3 2846.02  125.99
   1   1   3 2758.02  125.89
   1  -1  -3 2727.93  126.29
  -1   1  -3 2846.92  125.89
   1  -1   4 2119.59   99.99
  -1   1   4 2179.58   99.09
  -1  -1  -4 2195.78   99.19
   1   1  -4 2087.59   97.69
  -1  -1  -4 2187.48   98.79
  -1   1   4 2154.28   97.99
   1  -1   4 2186.68   98.59
  -1   1   4 2208.48   97.99
  -1   1   4 2205.68   98.79
   1   1  -4 2168.18   97.99
   1  -1   4 2134.39   98.19
  -1  -1  -4 2164.18   99.69
   1  -1   4 2086.39   98.09
  -1  -1  -4 2156.88   98.19
  -1  -1  -4 2126.89   98.69
   1  -1   4 2169.28   98.39
  -1   1   4 2247.68   98.59
   1   1  -4 2117.19   98.99
  -1  -1  -4 2120.49   98.59
   1  -1   4 2193.58   99.29
   1   1  -4 2142.59   97.69
   1  -1   4 2208.18   98.89
  -1   1   4 2151.88   97.99
  -1  -1  -4 1936.31   97.99
  -1   1   4 2156.38   97.69
  -1   1   4 2148.98   98.39
   1  -1   4 2149.39   98.79
  -1   1   4 2052.59  100.69
  -1  -1  -4 2084.09   99.39
   1  -1   4 2195.68   98.29
   1   1  -4 2079.39  100.09
   1   1  -4 2140.89   98.99
  -1  -1  -4 2193.88   98.39
  -1   1   4 2097.09   98.59
   1  -1   4 2145.49   98.59
  -1   1   4 1982.30   97.99
   1   1  -4 2171.78   98.09
  -1   1   4 2175.28   99.39
  -1  -1  -4 2185.78   98.49
   1  -1   4 2141.19   98.89
   1   1  -4 2038.90   98.09
   1  -1   4 2187.18   99.19
  -1  -1  -4 2062.99   98.19
   1  -1   4 2111.59   99.99
  -1  -1  -4 2093.09   98.79
   1  -1   4 2209.28   97.99
  -1   1   4 2188.68   97.99
   1   1  -4 2117.19   98.39
   1  -1   4 2108.99   98.59
   1   1  -4 2053.69   97.59
  -1  -1  -4 2071.19   98.69
  -1  -1  -4 2081.79   97.79
   1  -1   4 2058.69   98.29
  -1  -1  -4 2049.20   98.29
  -1   1   4 2159.18  100.59
   1   1  -4 2163.48   99.99
   1   1  -4 2008.00   97.89
   1   1  -4 2124.89   98.39
  -1  -1  -4 2104.99   97.49
   1   1   4 2183.88   98.59
  -1  -1   4 2191.28   98.79
   1   1   4 2252.47   98.39
   1  -1  -4 2061.19   98.69
  -1  -1   4 2089.79  100.39
   1  -1  -4 2152.08   97.69
   1  -1  -4 2073.39   98.19
  -1   1  -4 2108.09   98.39
  -1   1  -4 2074.19   98.59
   1   1   4 2223.38   98.59
   1  -1  -4 2076.49  100.09
   1  -1  -4 2082.39   97.99
   1  -1  -4 2068.29   97.69
   1   1   4 1968.80   97.99
  -1  -1   4 2227.88   99.19
  -1  -1   4 2240.48   98.09
   1  -1  -4 2151.88   98.09
  -1  -1   4 2191.68  100.99
   1   1   4 2104.89   98.99
   1  -1  -4 2035.40   96.79
  -1   1  -4 2212.68   98.59
  -1   1  -4 2085.19   98.69
   1   1   4 2163.48   99.19
   1  -1  -4 2211.28   98.69
  -1   1  -4 2093.49   98.49
   1   1   4 2094.89   99.99
  -1  -1   4 2150.38   98.69
   1   1   4 2133.89   98.29
   1  -1  -4 2103.59   98.39
  -1   1  -4 2118.79   98.99
  -1  -1   4 2245.28   97.99
  -1   1  -4 2118.89   98.29
   1   1   4 2131.59   98.19
  -1   1  -4 2085.99   98.79
   1  -1  -4 2174.88   98.09
  -1   1  -4 2020.40   97.79
   1   1   4 2269.07   99.09
  -1   1  -4 2134.89   98.19
  -1  -1   4 2160.28   97.69
   1   1   4 2159.18   98.79
   1  -1  -4 2062.39   99.79
  -1  -1   4 2225.98   98.49
   1   1   4 2201.48  100.19
  -1  -1   4 2022.70   98.09
  -1  -1   4 2193.18   97.19
   1   1   4 2123.69   98.69
  -1   1  -4 2047.90   98.19
  -1  -1   4 2171.68   97.99
  -1  -1   4 2223.68   99.49
   1   1   4 2203.38   98.99
  -1  -1   4 2182.18   98.39
  -1  -1   4 2144.89   97.99
   1   1   4 2134.79   98.49
  -1   1  -4 2214.88   98.69
  -1   1  -4 1904.31   97.99
   1  -1  -4 2123.59   98.99
   1  -1  -4 2057.09   97.49
   1  -1  -4 2220.38   99.29
   1  -1   5 1235.08   60.49
   1  -1   5 1059.99   57.19
  -1   1   5 1230.18   59.29
  -1  -1  -5 1248.58   58.09
   1   1  -5 1186.28   57.39
  -1  -1  -5 1192.58   58.09
   1  -1   5 1283.67   58.69
  -1  -1  -5 1241.98   58.29
   1   1  -5 1174.68   57.69
  -1  -1  -5 1192.88   59.39
   1   1  -5 1179.58   57.99
  -1  -1  -5 1191.28   58.59
  -1  -1  -5 1190.98   57.69
   1  -1   5 1288.87   58.29
   1   1  -5 1132.89   56.79
   1  -1   5 1204.38   57.79
   1  -1   5 1165.68   57.99
  -1  -1  -5 1197.78   59.49
  -1   1   5 1225.58   57.89
   1   1  -5 1224.28   57.99
  -1   1   5 1228.28   58.29
  -1   1   5 1210.18   57.79
  -1  -1  -5 1242.28   57.89
   1  -1   5 1242.68   58.89
  -1  -1  -5 1239.98   57.59
  -1   1   5 1146.59   56.79
  -1  -1  -5 1151.48   56.89
  -1   1   5 1275.17   59.09
  -1   1   5 1271.57   58.49
   1   1  -5 1176.28   57.09
   1   1  -5 1142.39   58.49
   1  -1   5 1226.18   57.69
   1   1  -5 1209.98   58.49
   1   1  -5 1211.38   57.49
  -1   1   5 1226.38   57.49
  -1  -1  -5 1262.67   58.49
   1  -1   5 1214.38   60.29
  -1   1   5 1061.09   57.09
   1  -1   5 1200.08   58.59
  -1   1   5 1145.29   60.79
   1  -1   5 1054.19   57.89
   1   1  -5 1205.08   57.39
   1   1  -5 1167.88   58.59
  -1   1   5 1203.38   61.29
   1  -1   5 1203.28   57.89
   1  -1   5 1255.67   59.29
   1  -1   5 1246.68   58.19
  -1  -1  -5 1183.48   57.69
  -1  -1  -5 1244.18   59.09
  -1  -1  -5 1179.28   57.79
  -1   1   5 1259.37   58.29
  -1  -1  -5 1165.98   58.29
  -1   1   5 1198.68   57.39
   1  -1   5 1217.88   57.59
   1   1   5 1286.87   58.99
   1  -1  -5 1178.08   57.39
  -1  -1   5 1334.97   57.79
  -1   1  -5 1179.88   57.59
   1  -1  -5 1130.29   58.49
  -1  -1   5 1190.38   57.79
   1   1   5 1173.88   57.39
   1   1   5 1257.47   60.59
   1  -1  -5 1277.87   57.59
   1  -1  -5 1205.18   57.09
  -1   1  -5 1180.88   57.79
  -1  -1   5 1120.49   56.79
  -1  -1   5 1296.07   58.49
  -1  -1   5 1238.98   61.09
   1   1   5 1264.77   58.59
   1  -1  -5 1229.58   58.19
   1   1   5 1202.68   57.99
   1  -1  -5 1207.08   57.99
  -1   1  -5 1178.38   57.59
  -1  -1   5 1293.37   61.79
  -1   1  -5 1195.28   58.79
   1  -1  -5 1233.68   56.99
  -1   1  -5 1187.08   57.09
   1   1   5 1265.97   59.19
   1   1   5 1208.38   58.59
  -1  -1   5 1242.98   57.49
   1   1   5 1180.38   57.69
   1  -1  -5 1171.98   58.39
   1  -1  -5 1183.58   58.89
  -1  -1   5 1225.08   57.89
   1   1   5 1176.58   57.59
   1  -1  -5 1139.49   59.59
  -1  -1   5 1289.67   58.59
   1  -1  -5 1183.58   56.89
  -1   1  -5 1234.88   58.39
  -1  -1   5 1080.09   57.09
  -1  -1   5 1226.98   58.89
  -1  -1   5 1174.88   57.39
  -1  -1   5 1156.38   57.99
   1  -1  -5 1167.28   60.09
  -1   1  -5 1110.09   57.79
  -1   1  -5 1219.08   57.59
  -1   1  -5 1225.78   58.49
  -1   1  -5 1193.68   58.19
  -1   1  -5 1228.18   58.59
   1   1   5 1247.48   58.09
   1  -1  -5 1173.18   57.69
  -1   1  -5 1234.38   57.89
   1   1   5 1246.08   58.19
   1   1   5 1265.67   60.59
   1   1   5 1207.88   58.19
  -1   1  -5 1251.67   57.99
   1  -1  -5 1255.67   57.59
  -1  -1   5 1242.78   59.39
   1  -1   6  517.95   30.70
  -1  -1  -6  473.95   26.30
   1  -1   6  418.76   25.90
  -1  -1  -6  437.06   25.80
   1   1  -6  488.35   26.20
   1  -1   6  451.35   27.10
  -1  -1  -6  470.35   24.90
   1   1  -6  469.75   25.00
   1  -1   6  490.75   26.30
   1  -1   6  403.86   26.20
   1  -1   6  494.15   26.20
   1   1  -6  473.85   25.80
  -1   1   6  442.06   27.10
  -1   1   6  510.55   26.00
  -1  -1  -6  498.25   26.40
  -1   1   6  451.85   26.20
  -1  -1  -6  403.56   26.10
  -1   1   6  459.35   25.50
   1  -1   6  482.95   25.90
  -1  -1  -6  418.16   27.30
   1   1  -6  392.56   26.80
  -1   1   6  460.65   25.00
   1   1  -6  402.56   26.00
   1   1  -6  457.85   25.10
   1   1  -6  491.25   25.80
  -1  -1  -6  455.75   25.80
   1  -1   6  499.15   30.20
   1   1  -6  473.75   25.60
  -1  -1  -6  499.95   25.90
   1  -1   6  496.85   28.00
  -1  -1  -6  475.25   26.10
  -1   1   6  529.95   31.60
  -1  -1  -6  456.85   26.30
   1   1   6  531.45   30.60
   1   1   6  472.45   26.10
   1   1   6  441.06   26.90
   1  -1  -6  501.45   25.90
  -1   1  -6  481.25   26.40
  -1  -1   6  438.36   26.80
   1  -1  -6  453.95   24.90
   1   1   6  406.06   26.20
   1  -1  -6  489.35   25.00
   1   1   6  450.85   25.50
  -1   1  -6  466.75   26.60
   1  -1  -6  479.55   26.20
  -1   1  -6  406.46   25.30
   1  -1  -6  469.25   25.80
  -1   1  -6  377.16   26.50
   1  -1  -6  407.96   25.80
   1   1   6  422.56   26.00
   1  -1  -6  384.46   26.50
  -1  -1   6  489.45   25.90
  -1  -1   6  467.25   25.10
   1  -1  -6  439.56   25.10
  -1   1  -6  448.46   25.90
  -1   1  -6  498.95   25.90
  -1  -1   6  482.15   26.40
  -1   1  -6  475.55   26.00
  -1   1  -6  433.16   26.20
   1  -1  -6  520.35   26.20
  -1  -1   6  513.75   26.00
   1   1   6  429.76   26.50
  -1   1  -6  496.55   26.30
   1   1   6  469.45   26.10
  -1  -1   6  537.15   32.00
   1  -1   7   37.00    7.40
  -1   1   7   39.10    8.30
   1   1  -7   63.59    8.50
  -1   1   7   54.89    8.30
  -1   1   7   48.70    7.70
  -1  -1  -7   44.60    8.70
   1   1  -7   59.19    8.70
   1   1  -7   64.99    8.20
  -1  -1  -7   69.19    8.90
   1  -1   7   56.49    9.00
  -1  -1  -7   51.69    8.90
   1   1   7   60.19    9.00
   1  -1  -7   51.59    8.10
  -1  -1   7   51.29    8.00
   1  -1  -7   45.80    8.30
  -1  -1   7   59.79    8.60
  -1   1  -7   63.49    9.00
  -1  -1   7   63.79    9.30
  -1   1  -7   55.99    9.30
  -1   1   8   46.80   10.20
   2  -1   1 1614.44   76.19
   2  -1   1 1677.83   76.29
   2   1  -1 1622.14   76.49
   2   1  -1 1688.63   77.19
  -2  -1  -1 1671.03   75.99
  -2   1   1 1778.42   76.59
  -2   1   1 1717.23   77.09
   2   1  -1 1671.63   76.89
  -2   1   1 1682.43   77.39
   2  -1  -1 1652.83   76.49
   2  -1  -1 1648.34   76.99
   2   1   1 1715.83   76.29
  -2  -1   1 1767.92   77.39
   2   1   1 1652.93   76.29
  -2  -1   1 1722.63   77.09
   2  -1  -1 1681.23   77.29
  -2  -1   1 1738.63   76.59
  -2   1   2 4135.89  185.18
   2  -1   2 4170.98  183.88
   2   1   2 3852.71  183.58
   2   1   2 4136.49  183.98
  -2  -1   2 4059.79  184.98
  -2   1   3    5.90    3.70
   2  -1   3   16.90    3.90
  -2   1   3    5.30    2.30
   2   1  -3    8.30    2.40
  -2   1   3    7.80    2.70
   2   1  -3    7.80    3.20
  -2  -1  -3    5.50    2.60
   2  -1   3    3.20    2.80
  -2   1   3    6.70    2.40
   2  -1   3    6.00    3.20
   2  -1   3    5.40    2.70
  -2   1   3   18.40    4.00
  -2  -1  -3    4.90    2.80
  -2   1   3    5.50    2.90
  -2  -1  -3    4.10    2.60
  -2  -1  -3   11.20    3.50
   2   1  -3    7.30    2.70
  -2  -1  -3    5.40    3.20
   2  -1   3    8.40    2.80
  -2   1   3    7.30    3.20
  -2   1   3    6.70    2.70
  -2   1   3   11.40    2.30
   2   1  -3    4.30    3.50
   2  -1   3    8.00    3.10
   2   1  -3    4.10    2.20
   2   1  -3   11.30    2.80
   2   1  -3    9.90    3.50
  -2  -1  -3   11.90    3.20
   2  -1   3    9.50    3.10
  -2  -1  -3    1.50    2.90
  -2  -1  -3    4.80    2.80
  -2  -1  -3    6.20    3.00
   2   1  -3    5.30    2.90
   2   1  -3    3.00    1.90
  -2   1   3    8.70    2.70
  -2  -1  -3    5.90    2.70
  -2  -1  -3    9.10    2.60
  -2  -1  -3    6.20    3.00
   2   1  -3    6.80    2.20
   2   1  -3    9.70    2.50
   2  -1   3    4.60    3.20
   2  -1   3   12.40    3.30
   2  -1   3   11.80    3.80
  -2  -1  -3    6.40    2.70
  -2  -1  -3    4.10    2.60
   2  -1   3    4.80    2.90
  -2   1   3    7.40    4.20
  -2   1   3   11.40    3.10
   2  -1   3    5.20    2.70
   2  -1   3    6.70    3.00
   2  -1   3    4.40    2.70
   2   1  -3    9.20    2.50
   2   1  -3   17.60    3.30
  -2  -1  -3    3.30    2.70
  -2   1   3   13.50    2.80
   2   1   3    3.60    2.80
   2   1   3    7.70    3.20
  -2   1  -3    5.60    2.80
  -2   1  -3    3.40    2.70
  -2  -1   3    9.40    3.60
  -2   1  -3    8.20    2.90
   2   1   3    9.80    3.10
  -2  -1   3    9.90    2.80
  -2  -1   3    6.60    2.10
  -2  -1   3    6.30    3.00
   2  -1  -3    4.20    3.20
   2  -1  -3   18.40    4.60
   2  -1  -3    7.60    2.50
   2  -1  -3    9.50    3.00
  -2  -1   3    5.30    2.30
  -2  -1   3   10.00    2.90
   2   1   3    4.80    3.40
   2   1   3   13.60    4.00
   2  -1  -3    5.00    2.50
  -2   1  -3    6.10    3.00
  -2  -1   3    9.30    2.70
   2   1   3   12.90    3.40
  -2   1  -3    7.80    2.90
   2  -1  -3    6.10    3.10
  -2   1  -3    4.00    2.70
   2   1   3    8.70    3.10
   2   1   3    3.60    2.80
   2  -1  -3    8.10    2.40
  -2   1  -3    6.20    2.90
  -2   1  -3    9.90    3.20
   2  -1  -3    7.10    2.30
  -2  -1   3    7.80    4.20
  -2  -1   3    7.20    2.40
  -2  -1   3    9.00    2.50
   2  -1  -3    8.50    2.10
  -2  -1   3    9.60    2.80
   2  -1  -3    9.30    3.00
  -2   1  -3    6.20    2.70
  -2   1  -3    4.10    2.80
  -2  -1   3    3.80    2.70
  -2   1  -3    7.40    2.80
   2   1   3    7.30    3.70
   2  -1  -3    6.50    2.00
   2  -1  -3    6.60    2.40
   2  -1  -3    5.40    3.00
   2   1   3   12.50    3.10
   2  -1  -3    7.70    1.90
   2   1   3    5.50    2.50
  -2   1  -3    2.90    2.60
  -2   1  -3    7.40    2.90
  -2  -1   3    5.60    2.40
   2   1   3    5.20    3.00
   2   1   3    6.30    3.50
  -2   1  -3    7.00    2.80
   2   1   3   19.80    3.70
   2  -1   4  110.09    8.50
  -2   1   4   87.49    7.60
  -2  -1  -4   77.39    7.70
   2   1  -4   94.59    7.20
   2  -1   4   93.99    7.90
  -2  -1  -4   81.09    7.50
   2  -1   4  100.09    8.40
  -2  -1  -4   76.69    8.10
   2  -1   4   79.29    8.20
  -2  -1  -4   90.09    7.80
  -2   1   4  104.19    7.40
  -2   1   4   81.69    7.00
  -2  -1  -4   89.99    8.00
  -2   1   4   91.99    7.70
   2   1  -4   93.99    7.10
  -2   1   4   84.79    8.50
   2  -1   4   99.79    8.90
   2   1  -4   85.79    7.30
   2   1  -4   86.89    6.80
  -2  -1  -4   84.29    8.80
  -2  -1  -4   81.69    8.10
   2   1  -4   69.69    7.00
   2  -1   4   81.89    7.90
   2  -1   4   84.99    8.20
  -2  -1  -4   95.09    7.70
  -2  -1  -4   81.29    8.60
  -2  -1  -4   85.59    7.30
   2  -1   4   85.39    8.20
   2   1  -4   78.59    9.40
  -2   1   4   84.19    8.20
  -2   1   4   93.09    6.80
  -2  -1  -4   93.29    8.40
   2   1  -4   93.29    6.60
  -2   1   4   95.49    7.90
   2  -1   4   84.49    7.80
   2   1  -4   95.29    8.30
  -2   1   4   82.49   10.10
  -2  -1  -4   94.19    7.90
  -2  -1  -4  101.19    8.40
  -2  -1  -4  101.69    7.80
   2  -1   4   89.59    8.40
   2  -1   4   91.39    8.20
   2   1  -4   79.49    9.00
  -2   1   4   83.29    7.20
   2   1  -4   92.39    8.70
   2   1  -4   75.69    7.70
   2   1  -4   93.29    8.00
   2  -1   4   91.39    9.50
  -2   1   4   89.09    8.10
  -2   1   4   77.99    8.70
  -2   1   4   99.09   10.80
   2  -1   4   92.89    8.90
   2   1  -4   85.09    7.50
   2  -1   4   85.49    8.00
   2  -1   4   93.19    9.50
  -2  -1  -4   82.39    8.50
   2  -1   4   83.89    8.00
  -2  -1   4  100.29    7.50
   2  -1  -4   86.39    6.70
   2   1   4   91.79    7.70
   2   1   4   84.49    8.00
  -2  -1   4   98.59    7.20
   2  -1  -4   93.39    7.40
   2  -1  -4   80.49    9.10
   2  -1  -4   84.89    8.30
  -2  -1   4   93.29    7.30
   2   1   4  100.79    8.50
  -2   1  -4   74.79    7.40
   2  -1  -4   94.79    7.40
  -2  -1   4   89.19    7.60
   2  -1  -4   84.99    7.00
  -2   1  -4   92.59    8.00
  -2   1  -4   82.79    7.70
  -2   1  -4   88.79    7.60
  -2   1  -4   90.19    8.00
   2   1   4   80.79    7.70
   2   1   4   84.09    7.90
  -2   1  -4   94.79    8.60
   2   1   4   79.19    8.10
   2  -1  -4   84.79    7.70
   2  -1  -4   96.09    6.60
  -2   1  -4   93.19    8.10
   2   1   4   95.79    9.70
  -2   1  -4   93.99    7.50
   2   1   4   93.59    8.60
   2   1   4   77.59    7.70
  -2  -1   4   78.89    9.90
  -2  -1   4   85.29   10.00
   2  -1  -4   95.89    8.70
   2  -1  -4   80.69    7.70
  -2   1  -4   86.39    8.00
  -2  -1   4   93.99    8.10
   2   1   4   88.19    7.90
  -2   1  -4   76.79    7.90
  -2   1  -4   91.79    8.00
   2  -1  -4   78.19    7.10
  -2  -1   4   82.99    7.50
   2   1   4  112.59    8.60
  -2  -1   4   99.49    8.70
  -2   1  -4   87.59    8.20
  -2  -1   4   88.79    7.80
   2  -1  -4   87.99    6.30
   2  -1  -4   82.99    7.80
   2   1   4   87.49    9.00
   2   1   4   99.89    9.60
   2  -1  -4   85.89    9.70
  -2  -1   4   98.09    9.20
   2   1   4   81.09    8.30
   2   1   4   82.19    8.50
  -2  -1   4   95.19    8.10
  -2   1  -4   88.89    8.10
  -2  -1   4   85.69    6.70
  -2  -1   4   82.99    6.80
  -2   1  -4   87.09    7.60
  -2  -1  -5  290.27   16.80
  -2   1   5  272.47   16.90
   2   1  -5  289.37   16.20
  -2   1   5  292.47   16.60
  -2  -1  -5  274.07   17.10
  -2  -1  -5  270.27   17.40
  -2   1   5  284.37   21.50
  -2  -1  -5  271.07   17.00
  -2  -1  -5  275.07   17.20
   2  -1   5  289.57   19.80
   2  -1   5  282.17   17.60
   2   1  -5  289.77   15.70
  -2  -1  -5  290.87   17.10
  -2  -1  -5  279.97   17.60
  -2   1   5  319.07   17.40
  -2  -1  -5  274.87   18.40
   2  -1   5  238.78   17.60
   2  -1   5  274.57   19.40
   2  -1   5  273.07   17.20
  -2  -1  -5  279.47   17.20
   2  -1   5  280.67   17.60
   2  -1   5  263.07   17.00
  -2   1   5  276.37   16.50
   2   1  -5  256.57   17.70
   2  -1   5  292.77   17.10
  -2  -1  -5  293.57   17.60
  -2  -1  -5  257.57   18.30
  -2  -1  -5  279.67   16.20
   2   1  -5  263.77   16.90
   2   1  -5  298.47   16.60
   2  -1   5  260.57   17.10
   2   1  -5  287.77   17.20
   2  -1   5  289.67   18.10
   2  -1   5  298.47   17.70
  -2   1   5  300.17   19.10
   2  -1   5  307.07   18.20
   2  -1   5  293.97   18.30
   2   1  -5  267.97   16.20
   2   1  -5  279.77   16.90
  -2  -1  -5  272.57   17.00
   2  -1   5  260.77   17.10
   2  -1   5  273.47   17.10
   2   1  -5  279.27   16.60
   2   1  -5  277.27   17.70
  -2  -1  -5  292.17   17.30
  -2   1   5  303.87   18.80
  -2   1   5  257.37   20.70
   2  -1   5  286.67   17.40
  -2   1   5  316.07   18.00
  -2  -1  -5  290.47   17.70
  -2   1   5  243.08   16.90
   2   1  -5  276.27   18.10
  -2   1   5  270.17   16.20
  -2   1   5  292.17   15.80
  -2   1   5  274.07   17.20
   2   1   5  257.97   16.80
  -2   1  -5  263.47   17.60
  -2  -1   5  289.57   16.60
   2   1   5  292.37   17.20
  -2   1  -5  281.47   16.60
  -2  -1   5  278.77   16.00
   2  -1  -5  269.07   17.20
  -2   1  -5  284.07   17.70
   2   1   5  285.37   19.60
   2  -1  -5  275.07   19.90
  -2  -1   5  312.17   16.40
  -2  -1   5  287.47   18.60
   2  -1  -5  276.07   16.00
  -2   1  -5  292.17   17.00
  -2   1  -5  282.27   17.40
   2  -1  -5  271.07   18.20
   2   1   5  284.97   18.40
   2   1   5  299.07   17.50
  -2  -1   5  304.97   17.40
  -2  -1   5  289.57   16.50
  -2   1  -5  282.27   17.20
   2   1   5  282.37   17.40
   2   1   5  303.77   17.50
   2  -1  -5  280.67   17.70
   2  -1  -5  265.97   18.20
  -2   1  -5  267.47   16.90
   2   1   5  323.37   20.00
  -2  -1   5  254.97   16.90
  -2  -1   5  285.17   19.00
  -2  -1   5  268.27   20.80
   2  -1  -5  272.27   19.30
   2   1   5  306.77   17.90
   2  -1  -5  277.97   15.50
   2   1   5  290.77   18.00
  -2  -1   5  310.47   17.90
   2   1   5  246.78   17.80
   2   1   5  299.27   17.80
  -2   1  -5  283.27   17.50
  -2  -1   5  312.77   22.30
   2   1   5  300.67   17.30
   2  -1  -5  270.87   15.50
  -2   1  -5  277.97   17.20
   2  -1  -5  284.37   17.10
  -2  -1   5  272.07   17.20
  -2  -1   5  295.17   17.10
   2   1   5  308.57   18.30
  -2   1  -5  295.57   17.90
  -2   1  -5  254.17   16.80
   2  -1  -5  281.37   16.30
  -2   1  -5  281.27   18.20
   2  -1  -5  282.37   16.50
   2  -1  -5  275.37   16.80
  -2   1  -5  262.27   17.40
   2  -1  -5  281.27   16.70
  -2  -1   5  263.77   16.30
   2  -1   6  477.65   27.10
  -2  -1  -6  491.15   25.60
   2  -1   6  530.45   35.60
   2  -1   6  390.66   25.20
   2   1  -6  470.65   24.70
  -2   1   6  441.36   24.60
   2  -1   6  477.85   29.20
   2  -1   6  522.85   29.70
  -2  -1  -6  414.06   25.80
  -2  -1  -6  441.66   25.90
   2  -1   6  398.06   25.20
   2   1  -6  449.16   23.80
  -2  -1  -6  411.36   25.10
   2   1  -6  470.15   24.90
   2   1  -6  491.05   26.00
   2  -1   6  393.96   25.80
  -2   1   6  389.16   27.10
  -2  -1  -6  438.76   27.50
  -2  -1  -6  456.15   24.60
   2  -1   6  421.46   26.90
   2   1  -6  422.96   26.50
   2   1  -6  472.75   25.00
  -2   1   6  456.95   24.80
  -2   1   6  425.06   26.80
  -2   1   6  433.96   25.10
  -2   1   6  478.25   31.50
  -2   1   6  453.85   24.00
   2   1  -6  472.15   24.30
   2   1  -6  475.65   25.50
  -2  -1  -6  386.36   26.10
  -2  -1  -6  438.86   25.70
   2  -1   6  470.05   25.50
   2  -1   6  458.25   25.70
  -2  -1  -6  470.35   25.50
  -2  -1  -6  465.55   25.90
   2  -1  -6  479.35   24.90
  -2  -1   6  379.56   26.20
   2   1   6  484.65   29.20
   2   1   6  475.35   25.70
   2   1   6  518.15   30.50
  -2   1  -6  358.46   25.90
   2  -1  -6  450.05   25.10
   2  -1  -6  491.25   25.90
  -2  -1   6  459.95   24.80
  -2   1  -6  464.55   26.20
  -2  -1   6  419.36   23.90
   2  -1  -6  451.05   24.20
  -2   1  -6  521.15   25.80
  -2   1  -6  502.85   26.30
  -2   1  -6  380.66   24.60
  -2   1  -6  500.45   26.00
  -2   1  -6  459.05   26.00
  -2  -1   6  473.05   24.80
  -2  -1   6  450.45   25.50
   2   1   6  410.76   25.90
   2   1   6  434.56   26.00
   2   1   6  385.86   25.00
   2  -1  -6  465.85   24.80
   2   1   6  470.95   25.50
   2   1   6  491.15   29.30
  -2  -1   6  403.76   27.00
  -2   1  -6  431.16   27.00
   2  -1  -6  477.45   25.00
   2  -1  -6  396.06   26.20
  -2  -1   6  377.66   24.70
  -2   1  -6  422.26   26.60
   2   1   6  407.56   26.50
   2   1   6  400.06   25.50
  -2  -1   6  499.85   33.90
   2   1  -7  268.97   18.30
  -2   1   7  206.98   15.90
  -2   1   7  241.08   16.50
  -2  -1  -7  265.27   19.10
   2   1  -7  260.77   17.40
  -2   1   7  264.07   17.80
   2  -1   7  289.77   34.70
  -2  -1   7  207.18   15.80
  -2  -1   7  268.17   17.90
  -2   1  -7  240.88   18.20
   2   1   7  244.38   26.90
   2  -1  -7  243.28   17.30
   2  -1  -7  261.87   16.80
   2  -1  -7  261.97   18.00
  -2   1   8  432.96   27.70
  -2  -1   8  440.66   28.00
   3   1   0    1.00    0.80
  -3   1   0    3.70    0.60
  -3   1   0    4.00    0.90
  -3   1   0   -0.50    1.10
  -3  -1   0    3.90    0.70
  -3  -1   0    3.40    1.20
  -3   1   0    1.40    1.10
   3  -1   0    0.60    1.20
   3   1   0    2.10    1.20
  -3   1   0    2.30    0.90
   3  -1   0    2.40    0.50
  -3  -1   0    3.80    0.90
   3   1   0    3.00    0.60
  -3  -1   0    4.10    1.30
   3  -1   0    3.20    0.90
   3  -1   0    0.60    0.70
   3  -1   0    1.80    0.90
   3  -1   0    1.50    1.00
   3  -1   0    0.90    1.10
   3   1   0    2.40    0.70
   3  -1   0    2.40    1.10
   3   1   0    3.30    0.80
  -3  -1   0    1.50    1.00
  -3   1   0    3.90    0.90
   3  -1   0    0.80    0.80
  -3   1   0    0.70    1.00
  -3   1   0    1.10    0.80
  -3   1   0    5.30    1.10
  -3  -1   0    4.60    0.90
   3   1   0    0.40    1.20
  -3  -1   0    0.70    0.70
  -3  -1   0    0.70    0.80
   3  -1   0    2.70    0.80
   3   1   0    1.80    0.50
   3   1   0    1.10    1.00
  -3   1   0    3.90    1.30
  -3  -1   0    0.50    1.20
   3   1  -1   12.60    1.10
  -3  -1  -1   18.30    2.10
   3  -1   1   11.90    1.50
  -3   1   1   14.70    2.60
  -3  -1  -1   12.10    2.20
  -3   1   1   12.90    1.40
   3  -1   1   12.60    2.30
  -3  -1  -1   17.00    1.80
  -3   1   1   13.30    1.60
   3  -1   1   11.10    1.80
   3  -1   1    9.10    1.80
   3   1  -1   14.90    1.60
  -3  -1  -1   13.00    1.60
  -3   1   1   11.10    1.10
  -3  -1  -1   14.10    1.30
   3  -1   1   10.90    1.50
  -3   1   1   14.90    1.70
  -3  -1  -1    9.90    2.00
   3  -1   1   11.20    1.30
   3   1  -1   11.50    1.70
   3  -1   1   13.60    2.30
   3   1  -1   17.10    2.30
   3  -1   1   11.30    1.70
   3  -1   1   12.10    1.60
  -3   1   1   13.00    2.30
   3  -1   1   13.10    1.60
   3   1  -1   10.10    2.20
  -3  -1  -1   12.90    1.90
   3  -1   1   14.40    2.40
   3  -1   1   13.30    1.70
  -3  -1  -1   15.70    1.90
   3  -1   1   14.70    2.20
   3   1  -1   16.70    1.50
   3   1  -1   18.00    1.80
  -3  -1  -1   12.70    1.70
   3  -1   1   12.90    1.90
   3  -1   1   13.30    1.40
   3   1  -1   14.10    1.40
  -3   1   1   14.60    1.90
  -3   1   1   12.90    1.90
  -3  -1  -1   12.50    1.70
  -3   1   1   14.10    1.60
  -3   1   1   12.70    1.40
  -3  -1  -1   13.90    2.00
  -3  -1  -1   14.60    2.10
  -3  -1  -1   13.40    1.80
  -3  -1  -1   13.20    2.40
  -3  -1  -1   14.90    1.50
  -3   1  -1   17.10    2.10
  -3  -1   1   12.40    1.50
   3  -1  -1   12.90    1.70
   3   1   1   11.00    2.10
   3   1   1   13.20    1.90
   3  -1  -1   11.30    1.80
  -3  -1   1   12.90    1.70
   3  -1  -1   13.60    1.40
   3  -1  -1   14.40    1.40
   3   1   1   13.00    1.70
   3   1   1   17.10    1.70
  -3  -1   1   12.00    1.30
   3   1   1   12.50    2.30
  -3   1  -1    8.00    2.00
   3   1   1   12.60    1.90
   3   1   1   13.50    1.60
   3  -1  -1   13.80    2.50
   3  -1  -1   13.10    1.80
  -3   1  -1   10.90    1.80
  -3   1  -1   15.30    1.80
   3  -1  -1   14.40    2.30
  -3   1  -1   11.10    2.20
   3  -1  -1   12.70    1.60
  -3   1  -1   15.10    2.10
  -3  -1   1   15.30    2.10
   3   1   1   14.40    1.70
   3   1   1   13.70    1.80
  -3   1  -1   12.30    1.60
   3   1   1   13.70    2.20
  -3   1  -1   16.60    1.80
   3  -1  -1   11.50    1.30
  -3   1  -1   12.70    1.90
   3   1   1   10.80    1.60
  -3   1  -1   12.50    1.70
  -3   1  -1   16.10    1.80
  -3  -1   1   14.70    1.70
   3   1   1   13.00    1.50
  -3  -1   1   14.90    1.40
  -3  -1   1   13.60    1.90
   3  -1  -1   11.60    1.10
   3   1   1    9.30    2.20
  -3   1  -1   15.50    1.70
  -3  -1   1   12.00    2.50
  -3   1  -1   17.20    2.50
   3   1   1   16.70    2.20
   3  -1  -1   15.60    1.70
  -3  -1   1   14.10    1.40
  -3  -1   1   13.40    2.20
  -3  -1   1   11.50    1.10
  -3   1   2 4605.54  210.38
   3   1   2 4733.43  208.28
   3  -1  -2 4504.15  210.08
   3   1   2 4663.43  208.58
  -3   1   3  281.27   13.80
   3  -1   3  253.77   14.80
   3   1  -3  266.87   14.40
   3  -1   3  271.57   15.30
  -3  -1  -3  274.47   15.10
  -3  -1  -3  282.77   15.30
  -3  -1  -3  274.17   15.30
   3  -1   3  286.17   15.30
  -3  -1  -3  300.57   15.00
   3  -1   3  268.87   15.70
  -3   1   3  288.67   14.20
  -3   1   3  282.77   16.80
   3  -1   3  282.17   15.10
  -3   1   3  284.57   15.20
  -3  -1  -3  289.27   15.70
   3  -1   3  268.87   15.50
  -3   1   3  252.07   17.00
   3   1  -3  247.78   15.80
   3   1  -3  268.37   14.90
  -3   1   3  267.17   13.30
   3  -1   3  254.37   15.00
   3   1  -3  258.37   13.90
  -3  -1  -3  285.87   15.10
   3  -1   3  277.27   14.90
  -3  -1  -3  279.07   15.00
  -3   1   3  289.57   14.80
  -3  -1  -3  273.47   14.80
  -3  -1  -3  253.77   14.70
   3   1  -3  267.67   13.90
   3  -1   3  267.77   14.70
   3  -1   3  261.67   15.30
  -3  -1  -3  292.87   15.40
   3   1  -3  275.17   15.30
   3   1  -3  246.18   13.90
   3  -1   3  275.27   15.00
  -3  -1  -3  263.97   15.20
  -3   1   3  284.47   14.10
   3  -1   3  266.97   14.90
  -3   1   3  277.77   14.10
   3  -1   3  276.47   16.00
   3   1  -3  266.47   16.50
   3  -1   3  268.17   14.90
  -3  -1  -3  271.97   15.20
  -3  -1  -3  272.97   14.80
  -3   1   3  267.97   14.80
   3  -1   3  265.77   14.70
  -3  -1  -3  258.07   15.00
  -3  -1  -3  279.67   15.10
   3   1  -3  264.67   13.70
   3   1  -3  304.27   13.40
  -3   1   3  275.57   14.40
  -3   1   3  276.07   13.50
   3   1  -3  265.47   14.70
  -3  -1  -3  269.17   14.70
   3  -1   3  279.87   15.00
  -3   1   3  269.57   15.50
   3   1  -3  261.87   14.30
   3   1   3  280.67   15.40
   3  -1  -3  259.77   16.50
  -3  -1   3  272.17   14.40
  -3  -1   3  277.47   14.90
  -3   1  -3  261.77   15.40
  -3   1  -3  275.07   14.80
   3   1   3  267.27   15.00
   3   1   3  273.27   15.60
   3  -1  -3  264.77   14.30
   3   1   3  259.87   15.30
  -3   1  -3  285.07   14.90
   3   1   3  267.47   15.80
   3   1   3  284.27   15.00
  -3  -1   3  285.07   14.10
   3  -1  -3  271.27   15.20
   3   1   3  255.67   14.60
  -3  -1   3  269.07   15.00
   3   1   3  265.97   14.80
  -3  -1   3  289.67   16.80
  -3   1  -3  253.17   15.10
   3  -1  -3  258.37   13.90
  -3   1  -3  281.07   15.20
  -3   1  -3  259.17   15.00
   3   1   3  271.97   15.00
  -3  -1   3  282.27   14.10
   3  -1  -3  273.47   14.60
   3  -1  -3  274.57   14.80
   3   1   3  277.77   15.00
  -3   1  -3  256.87   15.20
   3   1   3  267.57   15.00
   3  -1  -3  258.57   13.30
  -3   1  -3  258.07   15.20
  -3  -1   3  278.37   14.60
   3   1   3  271.87   14.80
   3   1   3  260.07   14.90
  -3  -1   3  273.37   17.10
   3   1   3  281.17   15.90
  -3   1  -3  278.17   15.10
   3  -1  -3  259.37   16.10
   3   1   3  290.27   15.60
  -3   1  -3  282.77   15.00
   3  -1  -3  241.58   14.90
  -3   1  -3  276.67   15.10
  -3  -1   3  276.57   15.50
  -3  -1   3  264.47   14.00
  -3   1  -3  284.17   14.90
   3  -1  -3  272.57   13.80
  -3   1  -3  254.47   14.70
  -3  -1   3  286.47   14.00
   3  -1  -3  269.87   14.00
   3  -1  -3  263.67   13.80
  -3   1  -3  250.37   14.70
   3   1   3  275.97   15.00
  -3  -1   3  291.97   13.60
   3   1  -4 6618.24  310.47
   3  -1   4 6770.02  310.77
  -3   1   4 7019.90  313.27
   3  -1   4 6664.53  310.47
   3  -1   4 6976.10  310.57
   3   1  -4 6503.35  312.07
  -3   1   4 7017.10  309.87
  -3  -1  -4 6888.41  310.37
   3  -1   4 7145.19  310.97
   3  -1   4 6828.12  310.47
  -3   1   4 6887.51  310.27
   3   1  -4 6568.34  309.37
   3   1  -4 6796.92  310.37
  -3  -1  -4 7057.99  310.87
   3   1  -4 6727.93  310.67
  -3   1   4 6763.72  310.57
   3  -1   4 6677.83  310.07
  -3   1   4 6961.90  311.17
   3  -1   4 7046.49  311.27
   3   1  -4 6643.54  311.77
  -3   1   4 7120.39  312.97
  -3  -1  -4 6649.23  310.17
   3  -1   4 6957.30  310.37
   3  -1  -4 6426.66  311.67
   3   1   4 6966.60  310.27
   3   1   4 6904.51  310.47
   3  -1  -4 6630.74  312.27
  -3  -1   4 7001.10  309.77
  -3  -1   4 7150.68  311.27
   3   1   4 7032.20  310.87
   3   1   4 6889.51  310.37
   3   1   4 6763.62  310.17
  -3   1  -4 7009.70  310.47
  -3  -1   4 6853.91  310.67
   3   1   4 7062.69  310.57
   3   1   4 7066.49  311.27
   3   1   4 6698.23  310.47
  -3  -1   4 7114.29  312.77
   3  -1  -4 6820.22  310.67
  -3  -1   4 7189.08  313.47
   3  -1  -4 6578.24  310.57
  -3  -1   4 6890.51  310.27
  -3   1   5  127.59    9.90
  -3   1   5  137.79   15.50
   3   1  -5  122.09   10.50
   3   1  -5  126.49   10.30
   3   1  -5  135.09    9.80
  -3   1   5  121.39   10.30
   3  -1   5  119.69   11.10
   3  -1   5  133.69   13.40
  -3  -1  -5  144.39   11.10
   3  -1   5  138.89   13.50
   3  -1   5  121.49   11.80
   3  -1   5  132.29   11.40
   3  -1   5  111.29   11.50
   3  -1   5  147.89   12.20
  -3   1   5  114.99   10.50
  -3   1   5  148.09   12.80
  -3   1   5  129.59   12.60
  -3  -1  -5  125.69   10.90
   3   1  -5  128.49   12.00
   3  -1   5  123.19   11.40
   3  -1   5  136.59   11.90
  -3   1   5  117.79   10.20
   3  -1   5  144.39   12.00
  -3  -1  -5  148.29   11.90
   3  -1   5  126.89   11.60
  -3  -1  -5  138.29   11.60
   3   1  -5  128.39    9.00
  -3  -1  -5  127.59   11.50
  -3  -1  -5  125.09   11.10
  -3  -1  -5  136.89   12.60
   3   1  -5  119.09   10.90
  -3  -1  -5  147.79   11.90
   3   1  -5  125.29    9.90
  -3  -1  -5  123.29   11.10
   3  -1   5  133.39   11.10
   3  -1   5  117.09   11.50
  -3   1   5  107.49   10.60
   3  -1   5  124.19   12.10
  -3  -1  -5  143.49   11.50
  -3   1   5  134.89   10.20
  -3   1   5  129.39   11.40
  -3   1   5  133.19    9.30
   3   1  -5  140.49   10.30
   3   1  -5  123.29   11.50
  -3  -1  -5  138.89   11.00
   3   1  -5  133.89   11.30
  -3  -1  -5  133.89   11.10
  -3   1   5  143.79   10.00
   3  -1   5  129.99   12.10
  -3   1   5  115.99   13.80
  -3  -1  -5  134.09   11.20
   3  -1   5  130.39   12.10
  -3  -1  -5  114.19   11.30
  -3   1  -5  129.99   11.70
   3  -1  -5  124.89   10.00
   3   1   5  157.08   12.80
  -3  -1   5  118.29   12.90
  -3   1  -5  142.59   12.50
   3   1   5  143.99   12.50
  -3  -1   5  138.89   11.40
  -3  -1   5  145.19   10.00
   3   1   5  103.09   10.80
   3  -1  -5  131.89   13.90
  -3   1  -5  127.19   11.10
   3  -1  -5  129.69   10.30
  -3  -1   5   96.39   10.10
   3  -1  -5  146.99   13.50
  -3  -1   5  106.49   13.10
  -3   1  -5  133.59   10.80
   3  -1  -5  125.59    9.30
  -3  -1   5  146.79   15.70
  -3   1  -5  127.19   10.90
   3  -1  -5  137.89   12.40
   3  -1  -5  135.19   10.90
   3  -1  -5  116.89   11.00
   3   1   5  127.79   11.30
   3  -1  -5  131.79   10.30
   3  -1  -5  120.89   11.70
  -3   1  -5  115.79   11.20
   3   1   5  152.98   13.90
   3  -1  -5  144.19   11.30
  -3  -1   5  111.89   10.60
   3   1   5  121.29   11.10
   3   1   5  116.79   12.50
   3  -1  -5  135.29    9.80
   3   1   5  150.38   11.80
   3   1   5  139.79   11.40
   3   1   5  152.68   11.60
  -3   1  -5  140.89   11.30
   3   1   5  156.18   12.80
  -3  -1   5  122.99    9.90
  -3   1  -5  124.09   12.00
  -3   1  -5  142.49   11.20
  -3  -1   5  118.69   10.50
  -3  -1   5  139.69   10.20
  -3  -1   5  140.59   12.60
  -3   1  -5  140.89   11.70
  -3   1  -5  126.49   11.60
   3   1   5  154.88   12.10
   3   1   5  137.09   13.30
  -3   1  -5  118.69   10.70
   3   1   5  139.89   11.20
  -3   1  -5  143.69   12.60
  -3   1  -5  124.89   11.00
  -3  -1   5  114.79   10.50
  -3  -1  -6 2115.69  109.19
   3   1  -6 2460.15  108.59
  -3   1   6 2157.58  115.89
   3   1  -6 2295.27  108.29
  -3  -1  -6 2422.36  109.59
   3   1  -6 2449.16  108.19
  -3   1   6 2431.96  108.39
  -3  -1  -6 2244.28  112.09
   3  -1   6 2217.48  111.79
  -3   1   6 2150.38  108.39
  -3   1   6 2396.76  108.19
   3   1  -6 2498.15  107.39
  -3   1   6 2060.79  109.09
   3  -1   6 2328.87  115.79
  -3  -1  -6 2396.26  109.09
   3  -1   6 2539.75  110.89
  -3   1   6 2130.19  107.59
   3  -1   6 2597.64  111.99
   3  -1   6 2062.79  109.89
   3   1  -6 2571.94  109.79
   3   1  -6 2388.16  108.69
  -3  -1  -6 2013.00  109.89
  -3  -1  -6 2469.25  110.19
   3  -1   6 2349.17  109.19
  -3   1   6 2412.36  108.89
  -3   1   6 2271.47  107.29
   3   1   6 2056.99  109.79
  -3  -1   6 2416.86  108.29
  -3  -1   6 2113.79  109.09
   3   1   6 2188.68  112.69
   3   1   6 2246.88  112.79
   3  -1  -6 2588.34  109.79
  -3  -1   6 2439.06  108.39
  -3  -1   6 2150.28  108.39
   3   1   6 2560.04  110.89
   3  -1  -6 2414.66  108.69
  -3   1  -6 2454.95  109.69
   3   1   6 2590.34  111.99
  -3   1  -6 1998.50  109.59
   3  -1  -6 2489.35  108.39
   3  -1  -6 2410.26  108.39
   3  -1  -6 2063.89  109.89
  -3  -1   6 2431.06  108.99
   3   1   6 2416.46  109.39
  -3   1  -6 2446.96  110.19
  -3  -1   6 2144.99  116.99
  -3   1  -6 2069.39  109.19
  -3   1  -6 2196.68  112.19
   3  -1  -6 2403.66  108.59
  -3   1  -6 2449.35  109.19
   3  -1  -6 2312.57  107.39
  -3   1  -6 2598.54  109.89
  -3   1   7    7.10    6.00
  -3   1   7    8.70    5.00
   3   1  -7   -1.90    5.20
   3   1  -7    9.40    6.60
   3  -1   7    5.40   10.00
  -3  -1  -7    3.00    6.30
  -3   1   7    5.70    5.00
   3  -1  -7    7.50    5.70
   3  -1  -7    2.60    6.40
  -3  -1   7    3.00    4.50
  -3  -1   7    5.10    6.00
  -3  -1   7    8.00    4.80
   3   1   7    4.10    9.40
   4  -1   1  602.04   29.10
   4  -1   1  585.24   27.90
   4  -1   1  596.04   28.40
   4  -1   1  576.04   29.10
  -4  -1  -1  613.14   28.00
   4   1  -1  598.64   27.20
  -4   1   1  608.04   27.70
  -4  -1  -1  564.34   27.80
  -4  -1  -1  627.14   27.70
  -4   1   1  614.24   28.70
  -4   1   1  621.34   27.80
   4  -1   1  590.64   28.20
   4  -1   1  580.44   28.40
  -4  -1  -1  613.64   28.50
  -4  -1  -1  596.54   29.50
  -4   1   1  641.54   27.70
   4  -1   1  570.64   27.80
  -4  -1  -1  592.34   28.00
  -4   1   1  620.34   28.20
   4  -1   1  573.84   27.30
  -4  -1  -1  608.94   27.80
  -4  -1  -1  593.14   29.10
   4  -1   1  579.14   29.40
  -4  -1  -1  603.84   27.30
   4  -1   1  588.54   27.90
   4   1  -1  614.74   28.90
   4   1  -1  575.84   28.60
  -4   1   1  538.95   29.20
  -4  -1  -1  608.34   28.60
   4   1  -1  606.84   27.60
  -4   1   1  604.34   27.20
  -4   1   1  607.44   28.10
  -4  -1  -1  590.14   28.40
   4  -1   1  578.94   27.60
   4  -1   1  576.84   27.70
  -4  -1  -1  603.54   28.30
  -4  -1  -1  588.24   29.00
   4   1  -1  583.44   27.90
   4   1  -1  578.34   29.00
  -4  -1  -1  612.54   27.90
   4   1  -1  595.44   27.70
   4  -1   1  572.44   27.50
  -4   1   1  631.94   27.30
   4   1  -1  592.44   27.30
  -4   1   1  621.64   29.00
   4  -1   1  626.64   28.60
  -4   1  -1  582.44   28.40
  -4  -1   1  608.64   27.30
  -4  -1   1  624.14   27.70
  -4  -1   1  615.04   28.80
  -4   1  -1  616.44   28.00
   4   1   1  590.64   27.70
  -4   1  -1  575.44   28.40
   4   1   1  603.34   27.90
   4   1   1  591.74   28.40
   4  -1  -1  576.14   28.00
  -4   1  -1  615.34   28.30
  -4   1  -1  591.14   27.80
  -4   1  -1  572.94   28.00
   4  -1  -1  597.24   28.70
  -4   1  -1  568.94   29.30
   4   1   1  603.94   28.00
  -4  -1   1  580.04   29.30
  -4  -1   1  623.44   28.10
   4  -1  -1  598.44   28.10
  -4  -1   1  615.84   27.30
   4   1   1  587.64   28.40
  -4   1  -1  628.44   28.60
   4  -1  -1  594.14   27.20
   4   1   1  599.44   29.10
   4   1   1  612.14   29.30
   4   1   1  585.54   28.20
   4   1   1  606.84   27.90
  -4  -1   1  617.74   28.90
   4  -1  -1  563.24   27.70
   4  -1  -1  593.94   27.30
  -4  -1   1  635.44   27.90
  -4  -1   1  613.24   27.60
  -4   1  -1  588.24   29.00
   4  -1  -1  611.74   28.70
   4  -1  -1  602.64   29.30
   4   1   1  616.94   27.60
  -4   1  -1  603.74   27.70
  -4   1  -1  635.14   27.80
  -4   1  -1  580.54   29.00
   4   1   1  578.74   29.50
   4   1   1  602.84   27.80
  -4   1  -1  598.34   27.90
  -4  -1   1  611.44   28.20
   4  -1  -1  603.94   27.60
   4   1   1  605.04   28.60
   4  -1   3   94.49    8.50
   4  -1   3   93.69    7.10
   4   1  -3   96.49    5.80
   4   1  -3   85.49    8.80
  -4  -1  -3   96.99    7.50
  -4   1   3   93.29    6.30
   4  -1   3   95.29    7.60
  -4  -1  -3   94.69    7.30
   4  -1   3   88.69    8.70
   4   1  -3   92.79    7.30
   4  -1   3   91.09    7.10
   4  -1   3   86.19    7.50
  -4   1   3  105.79    9.90
  -4  -1  -3  105.19    8.10
   4   1  -3   90.79    6.20
  -4   1   3   99.19    6.50
  -4   1   3   86.69    7.30
   4   1  -3   93.69    6.70
  -4  -1  -3  100.09    8.00
   4  -1   3   99.19    7.10
   4  -1   3   80.59    7.80
  -4  -1  -3   99.69    7.40
   4   1  -3   85.69    6.70
   4  -1   3  102.89    7.50
   4  -1   3   89.69    7.90
   4  -1   3   92.49    7.40
  -4  -1  -3   83.49    7.30
   4   1  -3  100.09    7.80
  -4   1   3   89.69    9.90
   4  -1   3  109.79    9.30
  -4  -1  -3   99.29    7.40
  -4  -1  -3  101.89    7.40
  -4  -1  -3  104.89    8.20
  -4  -1  -3   97.89    8.40
   4   1  -3  101.09    8.70
  -4   1   3   90.39    7.60
  -4  -1  -3   97.89    8.00
  -4   1   3   99.89    8.20
   4  -1   3   94.19    7.70
   4   1  -3   91.39    5.10
  -4  -1  -3   96.59    7.30
  -4  -1  -3  116.89    8.10
  -4  -1  -3   96.09    7.70
   4  -1   3   89.89    7.30
   4  -1   3   93.19    7.60
   4   1  -3   88.39    6.10
  -4   1   3   98.59    6.90
   4  -1   3  108.09    7.60
  -4   1   3   99.09    6.00
  -4  -1  -3   95.29    8.20
  -4   1   3   96.29    7.00
  -4   1   3   98.59    6.30
   4   1  -3   89.29    7.50
   4   1   3  105.29    8.70
  -4   1  -3  103.09    8.30
  -4   1  -3   98.99    8.40
   4  -1  -3   97.09    7.80
  -4   1  -3   92.89    7.90
   4   1   3  100.19    7.40
  -4  -1   3   97.79    7.50
  -4   1  -3  100.49    7.50
   4  -1  -3   95.79    9.10
  -4   1  -3   88.79    7.80
   4   1   3   92.39    7.20
  -4  -1   3  106.29    8.30
  -4  -1   3  112.59    9.50
  -4  -1   3  102.99    5.60
  -4  -1   3  106.69    6.50
   4  -1  -3   93.79    6.20
   4   1   3   96.89    7.30
  -4   1  -3   90.39    8.10
   4  -1  -3   86.99    8.50
  -4  -1   3  104.09    7.10
   4   1   3   97.99    8.90
  -4  -1   3   97.89   10.10
  -4   1  -3  101.29    7.40
  -4  -1   3   91.89    6.10
  -4   1  -3   96.39    7.50
   4  -1  -3   88.79    5.80
   4   1   3  103.09    7.80
  -4  -1   3  104.19    6.90
   4  -1  -3   91.89    7.20
  -4   1  -3   97.19    7.50
   4   1   3   86.89    7.90
   4   1   3  102.99    9.30
   4  -1  -3   97.79    7.70
  -4  -1   3  105.89    6.50
   4   1   3   93.69    7.50
   4   1   3   88.29    7.60
  -4   1  -3   80.39    7.10
   4  -1  -3   92.89    6.00
   4  -1  -3   86.89    6.60
   4  -1  -3   87.09    6.10
  -4   1  -3  101.39    7.80
   4  -1  -3  103.79    7.00
  -4  -1   3  100.29    7.50
   4   1   3   97.19    7.40
   4   1   3   96.39    7.70
   4   1   3   82.59    7.10
  -4  -1   3   97.69    5.40
  -4   1  -3   90.29    7.20
   4   1   3   80.89    7.90
  -4   1  -3   89.29    7.70
   4   1   3  104.59    7.70
  -4   1  -3   83.19    7.70
   4   1   3   99.79    7.60
   4  -1   4 1030.80   48.30
   4   1  -4  972.00   47.40
   4  -1   4  955.40   48.10
  -4   1   4 1036.70   47.80
   4   1  -4  956.00   46.40
  -4  -1  -4  985.50   48.40
   4   1  -4  950.80   48.30
   4  -1   4  981.80   49.20
  -4   1   4  987.30   46.80
  -4  -1  -4 1022.30   48.60
  -4  -1  -4  945.61   47.80
   4  -1   4 1040.50   48.30
  -4   1   4 1032.30   51.59
   4  -1   4  959.90   48.00
  -4   1   4 1015.50   47.40
  -4   1   4 1009.40   50.79
   4  -1   4  962.40   48.20
   4   1  -4 1008.40   48.00
   4   1  -4  946.81   50.09
   4   1  -4  972.80   46.70
  -4  -1  -4  975.20   47.90
  -4  -1  -4  998.20   48.60
  -4  -1  -4  991.10   48.60
   4  -1   4 1021.80   49.50
  -4  -1  -4  979.00   47.90
  -4   1   4 1046.30   47.10
   4  -1   4 1019.30   48.70
  -4  -1  -4 1006.50   48.00
  -4  -1  -4 1004.80   48.10
   4   1  -4  957.60   46.80
   4  -1   4  967.10   48.60
  -4   1   4 1014.30   48.00
  -4   1   4 1023.60   46.00
   4  -1   4  966.50   48.70
   4  -1   4  978.30   47.80
  -4  -1  -4 1015.10   48.40
   4  -1   4  993.90   48.20
   4   1  -4  957.00   46.70
  -4  -1  -4  998.20   48.30
   4  -1   4  982.20   47.80
  -4   1   4 1030.40   47.00
   4   1  -4  937.41   45.70
   4   1  -4  990.80   48.30
   4  -1   4  938.31   48.00
   4   1  -4  980.50   47.40
   4   1  -4  931.11   49.50
  -4   1   4 1103.79   46.80
   4  -1   4  964.20   49.00
   4  -1   4  984.80   47.80
  -4   1   4 1049.00   48.50
  -4  -1  -4 1042.20   48.50
  -4  -1  -4  965.70   48.90
  -4   1   4 1011.10   49.00
  -4  -1  -4  936.71   48.40
   4  -1  -4  970.70   47.90
   4   1   4  966.50   48.20
  -4  -1   4  994.50   49.00
  -4   1  -4 1007.10   48.60
   4  -1  -4  950.20   47.30
  -4   1  -4 1003.30   48.30
  -4   1  -4  936.91   48.40
   4   1   4 1029.40   48.20
   4   1   4 1007.30   48.30
   4   1   4 1025.50   48.80
  -4   1  -4  935.31   47.80
  -4  -1   4 1048.50   51.59
  -4  -1   4 1013.20   46.90
   4  -1  -4 1005.20   46.90
   4  -1  -4  974.40   46.80
   4  -1  -4  968.00   46.70
  -4  -1   4 1014.90   47.10
   4   1   4  934.41   48.00
  -4   1  -4 1018.30   48.10
  -4  -1   4 1005.80   46.70
  -4  -1   4 1055.59   48.10
  -4   1  -4  992.00   48.40
   4   1   4  986.00   48.80
  -4   1  -4  976.50   48.30
  -4  -1   4  994.00   46.90
  -4   1  -4  974.70   47.90
   4  -1  -4  948.61   48.30
   4  -1  -4  997.30   47.60
   4   1   4 1029.70   49.20
  -4  -1   4 1004.70   47.70
   4  -1  -4  981.40   49.80
   4   1   4  994.60   48.10
  -4  -1   4 1037.20   46.10
   4  -1  -4  980.90   50.29
   4  -1  -4  930.21   46.40
   4  -1  -4 1038.30   48.60
   4   1   4  989.40   48.70
  -4   1  -4  987.60   48.00
   4   1   4 1057.39   48.30
  -4  -1   4 1070.59   50.99
  -4   1  -4 1102.19   48.90
   4   1   4 1010.30   47.90
  -4  -1   4 1025.70   48.40
   4   1   4 1007.80   49.60
   4   1   4  963.80   47.70
  -4   1  -4  992.90   48.60
   4   1   4 1011.00   47.80
   4   1   4 1054.49   49.60
  -4   1  -4 1068.79   48.70
  -4   1  -4  941.51   48.70
   4   1   4  967.80   48.10
  -4   1  -4  955.10   48.00
  -4  -1   4 1027.70   47.40
  -4   1   5    5.40    3.90
   4   1  -5    3.70    4.90
  -4  -1  -5   -4.00    4.60
   4  -1   5    1.10    5.60
  -4   1   5    4.40    4.90
  -4  -1  -5    1.90    5.00
   4   1  -5   -0.90    5.00
   4  -1   5    4.50    5.80
  -4  -1  -5   -0.90    4.30
  -4  -1  -5   10.10    5.20
  -4  -1  -5    6.60    5.80
  -4   1   5    4.90    4.10
   4  -1   5   -7.10    5.10
   4  -1   5   -4.50    5.90
   4  -1   5    3.40    5.90
   4  -1   5   -2.60    5.20
   4  -1   5   -1.10    4.70
   4  -1   5   -2.20    4.80
   4  -1   5   -5.60    4.60
  -4   1   5    3.10    4.00
   4   1  -5    1.80    4.40
  -4  -1  -5   -3.60    4.70
   4  -1   5    6.20    5.80
  -4   1   5    2.30    4.50
  -4  -1  -5    7.00    5.00
   4  -1   5    4.00    5.20
   4  -1   5   -3.30    5.20
   4  -1   5   12.90    6.20
  -4  -1  -5    4.60    5.10
  -4   1   5   16.20    6.60
   4   1  -5    2.40    4.60
   4  -1   5    1.30    5.30
   4   1  -5    2.20    4.00
  -4   1   5   -1.70    3.20
  -4  -1  -5    4.60    4.90
   4   1  -5   -0.10    3.50
   4   1  -5    2.80    4.70
  -4   1   5   -0.90    4.30
   4  -1   5   -4.10    6.00
  -4  -1  -5    1.90    4.60
  -4  -1  -5   -0.40    5.70
   4  -1   5    0.70    5.30
  -4   1   5   -0.60    5.00
  -4   1   5    1.20    7.10
   4   1  -5   -1.40    3.60
  -4  -1  -5    9.50    5.70
  -4  -1  -5    9.40    5.50
  -4   1   5   -3.30    3.90
  -4   1   5    6.10    7.00
  -4  -1  -5   -0.60    4.70
   4   1  -5   10.30    4.30
  -4   1  -5    5.60    4.90
   4  -1  -5   10.10    5.30
   4   1   5    4.60    5.50
   4   1   5    4.30    5.90
  -4   1  -5   -1.00    5.80
  -4  -1   5    3.00    6.20
  -4   1  -5    2.30    4.80
   4   1   5   -3.70    4.50
   4  -1  -5   -1.10    4.50
   4  -1  -5    1.90    4.50
   4   1   5    1.60    4.70
   4   1   5    1.80    5.00
  -4   1  -5   -1.60    4.60
   4  -1  -5   -1.70    5.20
  -4   1  -5    1.80    5.00
  -4  -1   5   -1.50    4.80
   4  -1  -5    3.90    6.30
   4  -1  -5    1.50    3.90
   4  -1  -5    1.40    3.90
   4   1   5    4.90    5.40
  -4  -1   5    4.90    4.50
  -4   1  -5    5.60    6.10
  -4   1  -5   -2.50    5.20
   4   1   5    5.20    5.90
  -4  -1   5   20.50    8.00
  -4  -1   5   -3.40    7.00
  -4   1  -5   -5.30    4.70
   4   1   5    1.50    5.00
   4  -1  -5    4.60    4.80
  -4  -1   5    5.50    4.20
   4   1   5   -1.50    4.50
   4  -1  -5    0.10    5.70
  -4  -1   5    0.20    3.70
  -4  -1   5    4.90    4.60
   4  -1  -5    9.50    4.10
  -4  -1   5    3.30    4.80
   4   1   5    8.30    6.50
  -4   1  -5    6.30    4.90
  -4   1  -5    2.00    5.20
   4   1   5   -4.80    4.50
  -4   1  -5   13.00    5.70
   4  -1  -5    0.60    3.60
   4   1   5    9.60    6.00
  -4  -1   5    3.20    4.00
  -4  -1   5   -0.50    4.00
  -4  -1   5    2.30    3.50
  -4   1  -5   -1.40    5.00
   4   1   5    6.50    5.90
   4   1   5    4.50    5.50
  -4   1  -5   11.70    5.60
   4   1   5    6.00    5.60
  -4   1  -5    5.40    5.00
  -4   1   6  132.29   11.50
  -4   1   6  161.58   13.00
  -4   1   6  129.79   11.40
   4  -1   6  145.39   15.50
   4  -1   6  126.69   14.00
  -4  -1  -6  174.98   14.30
   4  -1   6  107.99   12.60
  -4  -1  -6  132.99   13.90
  -4   1   6  143.59   11.90
  -4  -1  -6  139.39   14.40
   4   1  -6  146.19   11.30
   4  -1   6  157.68   15.80
   4   1  -6  160.78   12.10
   4   1  -6  151.38   14.70
  -4  -1  -6  147.69   13.80
  -4  -1  -6  145.69   12.70
  -4  -1  -6  155.28   13.20
   4  -1   6  102.09   12.20
   4   1  -6  164.78   13.30
   4  -1   6  146.99   14.90
  -4   1   6  135.89   12.40
   4   1  -6  141.09   11.70
   4  -1   6  156.08   16.30
   4   1  -6  163.98   12.40
  -4   1   6  127.59   11.00
   4   1  -6  155.28   13.70
  -4  -1  -6  152.38   13.40
   4  -1  -6  140.39   11.80
  -4   1  -6  146.59   14.20
   4   1   6  119.79   13.10
   4   1   6  143.89   15.80
  -4   1  -6  156.28   13.60
   4  -1  -6  140.49   14.30
   4   1   6  176.18   15.00
  -4  -1   6  155.98   13.00
   4   1   6  155.68   15.10
  -4  -1   6  117.39   11.00
   4  -1  -6  158.08   11.50
  -4  -1   6  131.39   12.50
  -4  -1   6  132.09   10.50
   4  -1  -6  148.09   13.20
  -4   1  -6  151.68   13.40
   4   1   6  169.88   16.10
  -4  -1   6  137.39   11.60
   4  -1  -6  146.49   11.80
  -4   1  -6  122.99   13.40
  -4   1  -6  156.58   14.10
   4  -1  -6  155.08   11.90
  -4  -1   6  156.58   12.30
   4   1   6  166.88   15.60
   4  -1  -6  167.08   13.80
  -4  -1   6  130.49   11.20
   4  -1   7   -0.90    9.00
  -4   1   7   17.20    6.60
  -4  -1  -7    6.60    6.80
   4   1  -7    5.10    5.50
  -4   1   7   12.00   10.10
  -4   1   7    3.60    4.80
   4  -1  -7   10.20    6.50
  -4  -1   7   14.40    8.90
  -4  -1   7    9.80    5.30
   4   1   7   15.30    9.90
  -4  -1   7    8.00    5.10
   4  -1  -7    9.30    5.70
   5  -1   0    0.90    1.60
   5  -1   0    2.50    2.20
   5  -1   0    0.40    1.20
   5  -1   0    5.20    1.10
   5  -1   0    1.00    1.20
  -5  -1   0    3.40    1.40
   5   1   0    1.20    0.90
  -5   1   0    1.20    1.90
  -5  -1   0    1.00    1.80
   5   1   0   -0.60    1.30
   5  -1   0    0.20    1.70
   5   1   0   -1.10    1.70
   5   1   0    4.00    1.00
  -5   1   0    1.70    1.50
  -5  -1   0    0.80    1.40
   5   1   0    1.80    1.90
  -5   1   0    1.80    2.00
  -5   1   0    4.00    1.10
  -5   1   0    0.30    1.70
  -5   1   0   -1.90    2.00
   5   1   0   -0.10    1.10
  -5  -1   0    0.90    1.80
  -5  -1   0    0.70    1.30
   5   1   0    0.80    2.10
  -5  -1   0   -1.00    0.80
  -5  -1   0    0.40    1.20
   5   1   0    0.50    1.40
   5  -1   0   -0.20    1.70
  -5   1   0    1.00    1.50
  -5   1   0    1.00    1.30
  -5  -1   0    2.00    2.30
  -5  -1   0    1.60    1.70
  -5  -1   0    0.80    1.50
   5   1   0    1.70    1.30
   5  -1   0    2.20    1.50
  -5  -1   0    1.40    1.00
   5  -1   0   -0.90    1.10
  -5   1   1  300.27   15.70
   5   1  -1  265.07   13.00
  -5  -1  -1  291.07   13.70
  -5   1   1  278.37   14.80
  -5  -1  -1  268.07   14.20
  -5  -1  -1  267.87   13.70
   5  -1   1  264.57   14.10
  -5   1   1  276.07   14.80
  -5  -1  -1  268.87   15.10
   5   1  -1  268.97   13.20
   5  -1   1  268.77   14.30
  -5   1   1  285.47   13.90
  -5   1   1  271.27   13.00
   5  -1   1  271.17   14.00
   5  -1   1  246.88   14.80
  -5  -1  -1  288.27   13.60
   5  -1   1  258.17   13.40
   5  -1   1  264.67   13.60
   5   1  -1  268.37   13.20
   5  -1   1  261.67   15.60
  -5  -1  -1  269.87   15.00
  -5  -1  -1  297.77   14.60
  -5   1   1  268.67   13.70
   5  -1   1  256.87   13.50
   5   1  -1  270.57   14.40
   5   1  -1  275.27   15.00
  -5  -1  -1  285.17   14.30
   5  -1   1  281.87   13.20
  -5  -1  -1  283.57   13.50
   5  -1   1  272.37   13.40
   5   1  -1  272.07   13.60
  -5   1   1  275.47   14.10
  -5   1   1  276.87   13.30
  -5  -1  -1  281.27   13.20
  -5  -1  -1  275.97   14.10
   5  -1   1  283.07   14.30
   5  -1   1  264.67   15.10
  -5   1   1  294.97   13.20
   5   1  -1  254.87   14.80
  -5  -1  -1  272.97   15.60
   5   1   1  271.27   15.10
  -5  -1   1  288.37   13.10
   5  -1  -1  268.37   13.00
   5   1   1  277.97   13.30
   5   1   1  260.47   14.20
  -5   1  -1  277.67   14.10
  -5   1  -1  272.87   13.70
  -5  -1   1  284.87   13.20
   5   1   1  276.17   13.60
   5   1   1  269.47   13.10
  -5   1  -1  261.87   15.00
  -5   1  -1  279.97   15.00
  -5   1  -1  276.67   13.50
   5  -1  -1  263.77   13.10
   5  -1  -1  273.57   14.50
   5   1   1  275.97   13.50
   5   1   1  284.37   14.60
  -5  -1   1  267.87   14.90
  -5  -1   1  281.37   13.70
  -5  -1   1  277.97   14.60
  -5   1  -1  286.17   13.80
  -5   1  -1  288.97   13.50
  -5   1  -1  259.87   14.20
  -5   1  -1  284.67   13.20
  -5   1  -1  285.87   14.50
   5  -1  -1  286.97   13.80
   5  -1  -1  282.77   14.20
  -5  -1   1  275.07   13.20
   5  -1  -1  259.87   15.00
   5   1   1  282.07   13.70
   5   1   1  275.87   14.30
  -5  -1   1  276.87   15.40
  -5  -1   1  277.47   14.20
   5   1   1  260.07   13.90
  -5  -1   1  281.87   13.80
  -5   1  -1  266.97   14.30
   5  -1  -1  280.37   14.90
   5   1   1  270.47   13.40
  -5   1  -1  278.67   15.60
   5  -1  -1  276.27   13.60
   5   1   1  287.37   15.90
   5   1  -2 2569.74  122.29
   5   1  -2 2578.24  121.79
   5  -1   2 2686.63  123.19
   5  -1   2 2684.83  122.49
   5  -1   2 2619.34  122.29
  -5  -1  -2 2366.06  123.49
   5   1  -2 2603.54  122.19
  -5   1   2 2751.22  124.29
   5   1  -2 2634.14  122.69
   5  -1   2 2669.63  122.89
  -5  -1  -2 2796.02  122.49
  -5  -1  -2 2754.82  122.29
  -5  -1  -2 2747.82  123.09
   5  -1   2 2538.95  121.99
  -5   1   2 2765.92  121.79
  -5  -1  -2 2778.82  122.69
  -5   1   2 2799.52  122.49
  -5   1   2 2771.82  122.99
   5  -1   2 2618.74  123.99
  -5   1   2 2744.13  121.89
  -5  -1  -2 2660.13  122.59
  -5  -1  -2 2681.13  123.29
   5   1  -2 2627.14  123.59
   5  -1   2 2617.74  122.99
   5  -1   2 2727.33  122.59
  -5   1   2 2800.32  122.29
   5  -1   2 2598.04  124.29
   5   1  -2 2727.33  121.79
   5  -1   2 2609.34  123.19
   5  -1   2 2701.73  121.99
  -5   1   2 2777.32  121.29
  -5  -1  -2 2700.13  123.19
  -5  -1  -2 2779.12  122.59
  -5  -1  -2 2697.63  124.29
  -5  -1  -2 2712.33  123.99
   5   1  -2 2570.74  124.09
  -5  -1  -2 2678.03  123.19
   5  -1   2 2768.72  124.09
   5   1  -2 2676.03  121.19
  -5   1   2 2787.72  124.99
  -5   1   2 2797.32  121.79
  -5  -1  -2 2751.82  121.99
   5  -1   2 2711.23  122.29
   5  -1   2 2601.14  122.39
  -5  -1  -2 2789.82  122.49
  -5   1   2 2790.52  122.59
   5  -1   2 2731.03  121.79
  -5   1  -2 2805.82  122.39
   5   1   2 2709.43  122.29
   5   1   2 2675.23  124.09
   5   1   2 2627.14  124.49
   5  -1  -2 2581.14  121.69
   5   1   2 2597.94  122.89
   5  -1  -2 2689.53  121.79
   5   1   2 2663.73  122.29
   5   1   2 2778.42  124.19
  -5  -1   2 2750.42  122.39
   5   1   2 2684.93  122.49
   5   1   2 2752.92  122.49
  -5  -1   2 2769.12  121.29
  -5   1  -2 2747.43  122.49
  -5  -1   2 2772.12  122.69
   5  -1  -2 2568.74  121.19
  -5   1  -2 2631.84  123.19
   5   1   2 2654.53  123.09
   5  -1  -2 2569.74  122.59
   5   1   2 2743.83  122.69
   5  -1  -2 2628.94  124.39
  -5  -1   2 2787.12  121.89
  -5  -1   2 2749.43  122.99
  -5  -1   2 2878.51  122.29
   5   1   2 2659.83  123.29
  -5  -1   2 2674.93  124.79
  -5   1  -2 2740.33  122.49
  -5   1  -2 2574.64  123.99
  -5   1  -2 2794.22  122.39
   5  -1  -2 2600.64  122.19
   5   1   2 2731.63  122.09
  -5   1  -2 2741.93  123.29
  -5   1  -2 2816.82  123.09
   5   1   2 2662.93  123.29
  -5   1  -2 2647.24  123.19
  -5  -1   2 2801.32  121.79
  -5   1  -2 2753.02  123.99
   5  -1  -2 2566.74  123.59
  -5   1  -2 2636.54  122.59
  -5  -1   2 2762.32  124.09
   5  -1  -2 2788.32  122.79
   5   1   2 2576.74  122.09
  -5  -1   2 2749.82  121.79
   5   1  -3  828.02   41.90
   5  -1   3  852.31   41.60
   5   1  -3  846.42   43.80
   5  -1   3  874.21   41.70
  -5  -1  -3  866.91   42.90
  -5  -1  -3  853.81   42.40
   5  -1   3  845.12   42.50
  -5  -1  -3  908.51   42.00
   5  -1   3  869.11   41.80
   5   1  -3  807.02   40.40
   5  -1   3  885.41   43.60
  -5   1   3  921.01   41.10
  -5  -1  -3  865.11   41.60
  -5  -1  -3  914.81   42.00
   5  -1   3  910.51   40.80
   5  -1   3  875.41   42.10
   5  -1   3  885.71   43.40
  -5   1   3  906.91   40.50
  -5  -1  -3  919.01   41.90
  -5  -1  -3  887.51   42.30
  -5   1   3  867.31   41.80
   5   1  -3  877.61   39.90
   5   1  -3  864.31   40.40
   5  -1   3  839.12   41.50
  -5   1   3  906.61   44.90
   5  -1   3  845.82   41.40
  -5   1   3  916.11   41.70
   5   1  -3  853.21   41.00
  -5   1   3  886.81   44.20
   5   1  -3  803.82   43.00
  -5  -1  -3  885.51   41.40
  -5   1   3  887.31   40.60
  -5   1   3  907.71   42.50
  -5  -1  -3  843.72   43.10
  -5  -1  -3  874.21   41.70
  -5   1   3  917.71   41.30
   5   1  -3  869.71   41.70
  -5  -1  -3  828.42   42.90
   5  -1   3  868.21   41.40
   5  -1   3  845.82   41.30
  -5  -1  -3  878.81   42.20
  -5  -1  -3  899.11   42.60
   5  -1   3  858.31   41.80
   5   1  -3  836.72   41.50
  -5  -1  -3  905.41   41.90
   5   1  -3  852.11   41.00
   5  -1   3  839.02   42.10
   5  -1   3  847.62   42.40
  -5   1   3  926.21   40.00
   5  -1   3  826.82   43.00
   5   1   3  873.81   43.70
  -5  -1   3  888.91   41.80
  -5  -1   3  892.31   40.50
   5  -1  -3  840.52   40.90
  -5   1  -3  921.21   42.40
  -5   1  -3  838.62   42.90
   5   1   3  861.31   41.80
  -5  -1   3  909.31   44.10
  -5   1  -3  826.32   42.90
  -5  -1   3  870.51   44.80
  -5  -1   3  900.71   41.20
   5   1   3  864.31   42.60
   5   1   3  846.12   41.30
   5  -1  -3  848.42   40.40
   5  -1  -3  875.71   41.10
  -5  -1   3  920.71   41.60
   5   1   3  865.91   43.20
  -5   1  -3  840.62   42.70
  -5   1  -3  842.52   41.70
  -5  -1   3  914.41   41.10
   5   1   3  840.52   42.10
   5   1   3  895.41   41.80
   5   1   3  860.11   41.60
   5   1   3  850.81   41.50
   5   1   3  868.01   42.10
   5   1   3  899.31   43.50
  -5   1  -3  858.71   42.30
  -5  -1   3  925.91   40.60
  -5  -1   3  887.71   40.50
  -5   1  -3  915.11   41.90
   5  -1  -3  814.22   40.00
   5   1   3  865.81   41.60
   5   1   3  867.01   41.40
   5   1   3  884.01   41.60
  -5   1  -3  843.42   41.70
  -5   1  -3  864.61   42.40
  -5   1  -3  873.21   41.80
  -5  -1   3  937.81   42.60
  -5  -1   3  886.21   40.10
   5  -1  -3  849.22   42.00
   5  -1  -3  826.92   43.10
   5  -1  -3  813.72   43.80
   5  -1  -3  868.91   40.40
   5  -1  -3  866.61   41.90
   5  -1  -3  851.21   41.50
  -5   1  -3  856.91   42.40
  -5   1  -3  875.91   41.70
   5   1   3  847.92   42.60
  -5   1  -3  925.31   42.00
   5  -1   4 2709.13  125.79
  -5  -1  -4 2839.12  126.09
  -5  -1  -4 2627.44  125.19
   5  -1   4 2723.03  126.39
  -5   1   4 2631.64  124.79
   5  -1   4 2766.72  127.19
   5   1  -4 2613.04  124.59
   5   1  -4 2664.13  123.89
  -5  -1  -4 2688.53  126.39
   5   1  -4 2711.43  123.99
   5  -1   4 2825.02  125.39
   5  -1   4 2680.73  125.49
  -5   1   4 2800.62  124.59
  -5  -1  -4 2642.84  125.19
   5   1  -4 2587.34  125.69
   5  -1   4 2814.82  125.79
  -5   1   4 2829.52  124.19
   5   1  -4 2673.63  125.29
  -5  -1  -4 2637.34  126.59
  -5  -1  -4 2658.93  125.89
  -5  -1  -4 2825.12  126.09
   5  -1   4 2677.43  125.19
   5  -1   4 2695.93  124.79
  -5   1   4 2728.13  126.29
   5   1  -4 2697.23  127.19
   5  -1   4 2657.93  124.99
  -5  -1  -4 2776.22  125.69
  -5  -1  -4 2762.72  125.49
   5  -1   4 2785.02  126.39
   5  -1   4 2752.52  126.79
  -5   1   4 2724.93  125.69
  -5   1   4 2784.52  125.19
   5   1  -4 2612.54  127.79
  -5  -1  -4 2704.43  126.29
   5   1  -4 2721.13  125.49
   5  -1   4 2631.14  125.59
   5  -1   4 2781.92  125.49
   5   1  -4 2689.73  124.59
   5  -1   4 2666.23  126.99
  -5   1   4 2813.82  123.99
  -5   1   4 2781.92  129.19
  -5   1   4 2482.25  123.79
  -5   1   4 2778.92  123.59
  -5   1   4 2763.62  128.49
  -5  -1  -4 2971.00  126.09
  -5  -1  -4 2620.24  124.99
  -5  -1  -4 2807.92  125.49
   5  -1   4 2585.54  124.99
  -5  -1  -4 2624.34  125.99
   5  -1   4 2795.12  125.69
   5   1  -4 2723.93  123.49
  -5  -1   4 2729.43  125.09
  -5  -1   4 2711.83  123.79
  -5  -1   4 2640.64  124.79
   5   1   4 2820.52  125.59
   5  -1  -4 2753.52  123.59
   5  -1  -4 2675.83  125.19
   5  -1  -4 2710.53  123.99
   5   1   4 2622.74  124.99
   5   1   4 2670.53  125.69
  -5  -1   4 2826.02  124.09
   5   1   4 2749.62  125.29
  -5  -1   4 2727.03  129.09
   5  -1  -4 2701.13  123.99
   5   1   4 2742.93  125.49
   5   1   4 2614.14  125.49
  -5   1  -4 2655.23  126.19
   5  -1  -4 2669.83  124.59
  -5  -1   4 2806.02  128.49
  -5   1  -4 2806.22  125.99
  -5   1  -4 2852.01  125.89
   5   1   4 2730.53  126.39
   5   1   4 2833.12  127.49
  -5   1  -4 2817.32  125.59
  -5  -1   4 2847.81  125.79
   5   1   4 2810.92  126.99
   5   1   4 2681.73  125.19
  -5   1  -4 2762.22  125.99
   5   1   4 2781.82  125.09
  -5   1  -4 2709.43  125.59
  -5   1  -4 2710.73  126.59
  -5  -1   4 2774.82  126.39
  -5  -1   4 2800.72  124.69
   5   1   4 2771.12  127.29
   5  -1  -4 2613.44  127.79
  -5   1  -4 2683.93  126.19
   5  -1  -4 2773.12  125.79
   5  -1  -4 2650.33  125.79
   5   1   4 2707.93  126.19
  -5   1  -4 2703.23  125.89
   5   1   4 2660.63  125.09
   5   1   4 2826.52  125.69
  -5   1  -4 2754.72  125.49
  -5  -1   4 2850.61  124.19
  -5   1  -4 2688.73  126.09
  -5   1  -4 2620.54  125.29
   5   1   4 2855.21  125.89
  -5   1  -4 2778.02  125.49
   5  -1  -4 2620.54  123.69
   5  -1  -4 2680.53  127.29
   5  -1  -4 2673.63  124.69
   5  -1   5  368.56   21.30
   5   1  -5  344.37   20.00
  -5   1   5  311.17   23.70
   5   1  -5  355.06   19.20
   5  -1   5  307.27   22.00
  -5  -1  -5  353.66   21.70
   5  -1   5  359.16   21.10
  -5   1   5  318.97   19.10
   5  -1   5  364.76   21.60
  -5   1   5  326.37   20.00
   5  -1   5  380.56   22.40
  -5   1   5  309.87   19.10
   5  -1   5  364.26   21.40
  -5  -1  -5  323.37   21.20
   5   1  -5  367.36   20.20
  -5  -1  -5  388.06   21.20
  -5  -1  -5  352.16   21.50
   5   1  -5  354.36   18.60
  -5   1   5  345.67   25.20
  -5  -1  -5  358.36   21.70
  -5  -1  -5  345.97   21.30
   5  -1   5  391.06   21.50
  -5   1   5  355.76   20.90
  -5  -1  -5  371.56   20.90
  -5   1   5  369.56   18.90
   5   1  -5  335.37   19.20
  -5   1   5  353.26   20.00
  -5  -1  -5  352.16   22.00
   5  -1   5  316.17   20.50
   5   1  -5  357.46   21.50
   5  -1   5  368.16   20.90
   5   1  -5  347.47   21.20
   5  -1   5  362.66   22.20
  -5  -1  -5  411.46   22.00
   5  -1   5  379.16   21.40
  -5  -1  -5  385.86   21.30
  -5  -1  -5  374.26   20.90
   5  -1   5  345.77   21.90
  -5  -1  -5  341.67   21.00
  -5   1   5  291.37   20.50
   5  -1   5  301.87   22.10
  -5  -1  -5  340.77   21.00
   5  -1   5  370.86   21.00
   5   1  -5  363.16   21.00
  -5   1   5  368.66   19.30
   5  -1   5  366.86   20.90
  -5   1   5  308.97   21.80
  -5  -1  -5  363.46   20.80
  -5   1  -5  347.17   21.30
   5   1   5  396.56   22.40
   5   1   5  349.17   22.80
   5  -1  -5  356.36   19.20
   5  -1  -5  391.06   22.20
   5   1   5  349.87   20.60
  -5  -1   5  324.67   19.00
   5   1   5  363.16   21.20
   5  -1  -5  367.96   20.10
  -5  -1   5  352.26   20.00
  -5  -1   5  321.87   24.70
   5   1   5  368.76   21.50
  -5   1  -5  359.26   20.80
   5   1   5  405.16   22.60
  -5   1  -5  368.26   22.30
   5  -1  -5  359.46   19.20
  -5   1  -5  350.86   21.40
  -5  -1   5  335.67   19.30
   5   1   5  359.36   20.70
   5  -1  -5  340.57   23.10
  -5  -1   5  384.56   19.50
  -5   1  -5  361.76   20.90
   5  -1  -5  355.16   24.00
  -5   1  -5  344.07   20.80
  -5  -1   5  308.27   19.90
   5  -1  -5  378.56   20.50
  -5  -1   5  357.16   20.70
   5   1   5  395.36   21.90
   5   1   5  357.86   21.30
  -5   1  -5  358.16   21.40
   5   1   5  357.56   20.70
  -5   1  -5  308.47   20.70
  -5  -1   5  316.67   20.80
   5  -1  -5  360.86   20.90
  -5   1  -5  362.26   21.50
   5   1   5  382.56   22.30
  -5  -1   5  327.97   24.00
   5   1   5  363.36   21.30
   5  -1  -5  360.06   18.80
  -5   1  -5  321.37   21.20
   5   1   5  380.26   21.80
  -5   1  -5  320.97   20.80
   5  -1  -5  356.36   19.10
   5   1   5  289.27   20.20
  -5   1  -5  380.86   21.30
  -5   1  -5  333.37   21.40
  -5  -1   5  315.07   21.70
   5  -1  -5  365.86   21.50
  -5   1   6  768.32   37.60
  -5  -1  -6  735.53   39.00
   5  -1   6  630.24   39.40
   5   1  -6  781.62   38.80
  -5  -1  -6  662.53   40.30
   5   1  -6  725.73   37.20
  -5   1   6  740.33   38.30
  -5  -1  -6  795.62   40.00
   5   1  -6  727.73   37.60
  -5   1   6  733.03   37.10
   5   1  -6  761.02   38.60
   5   1  -6  834.92   50.19
  -5  -1  -6  713.73   39.10
   5  -1   6  791.52   40.40
   5  -1   6  746.93   41.00
   5   1  -6  765.42   37.00
   5  -1   6  804.52   40.50
   5  -1  -6  721.73   38.40
   5  -1  -6  740.43   37.50
  -5  -1   6  724.43   37.50
   5  -1  -6  773.92   38.90
   5   1   6  787.82   40.30
   5  -1  -6  736.73   37.00
  -5   1  -6  797.62   39.90
   5   1   6  811.92   41.00
   5  -1  -6  740.23   37.40
  -5  -1   6  738.83   38.50
   5  -1  -6  733.93   37.50
  -5   1  -6  616.94   39.50
  -5   1  -6  730.43   39.40
   5   1   6  786.12   41.40
  -5   1   7    8.50    4.60
   5   1  -7    9.40    6.20
  -5   1   7    8.20    4.40
   5   1  -7   15.50    5.90
   5   1  -7   11.70    7.30
   5  -1   7   13.10    9.50
  -5   1   7    6.50    7.40
   5  -1  -7   15.10    6.70
   5  -1  -7   16.00    6.10
  -5  -1   7    7.50    4.10
  -5  -1   7    7.30    7.50
   5   1   7   14.60    9.60
   5  -1  -7   17.50    7.10
  -5  -1   7    3.90    4.20
  -6   1   0  120.49    7.10
   6  -1   0  114.69    7.50
  -6  -1   0  117.49    8.00
   6   1   0  119.49    6.60
  -6  -1   0  120.39    6.80
   6   1   0  110.19    9.00
  -6  -1   0  124.59    9.20
   6  -1   0  118.89    8.00
   6   1   0  118.59    7.10
   6   1   0  109.29    8.00
  -6  -1   0  127.39    7.30
   6   1   0  110.39    6.00
  -6  -1   0  118.09    7.10
  -6   1   0  114.69    6.90
   6  -1   0  104.99    6.50
   6  -1   0  125.89    6.70
   6  -1   0  112.59    6.10
   6   1   0  111.49    6.80
  -6   1   0  114.89    7.20
  -6  -1   0  121.39    6.10
   6  -1   0  114.59    9.10
   6  -1   0  122.29    7.20
  -6   1   0  117.99    6.70
  -6   1   0  120.69    8.00
   6  -1   0  115.39    6.70
  -6  -1   0  106.59    6.70
  -6   1   0  122.29    8.30
  -6  -1   0  108.99    7.70
  -6   1   0  113.59    6.10
   6   1   0  123.29    7.30
  -6   1   0  117.99    8.90
   6  -1   0  109.79    7.00
  -6  -1   0  112.59    6.60
  -6  -1   0  108.49    8.20
  -6   1   0  113.99    8.00
   6  -1   0  127.09    8.40
   6   1   0  107.59    8.30
  -6  -1  -1  546.25   30.80
  -6   1   1  592.24   28.00
   6   1  -1  575.04   30.10
  -6  -1  -1  617.64   28.30
  -6  -1  -1  596.64   29.10
   6  -1   1  580.94   30.30
  -6  -1  -1  631.04   28.00
   6   1  -1  644.84   29.20
   6   1  -1  647.24   30.70
  -6  -1  -1  618.94   28.40
  -6  -1  -1  634.24   28.70
  -6   1   1  613.94   30.30
   6  -1   1  577.74   31.10
  -6  -1  -1  620.24   30.60
   6  -1   1  609.74   28.60
   6  -1   1  591.84   29.00
  -6   1   1  623.34   29.50
  -6   1   1  613.34   29.90
  -6  -1  -1  650.73   30.50
   6  -1   1  596.64   27.90
   6  -1   1  550.54   28.40
   6   1  -1  600.04   28.00
  -6   1   1  615.64   28.70
   6  -1   1  633.34   29.30
  -6  -1  -1  596.14   29.50
  -6  -1  -1  617.44   28.60
  -6   1   1  619.54   27.90
  -6   1   1  580.04   30.60
   6  -1   1  596.34   28.30
   6  -1   1  572.24   29.40
   6  -1   1  582.34   29.30
  -6   1   1  628.24   29.00
   6  -1   1  620.84   30.60
   6  -1   1  608.54   28.30
  -6  -1  -1  613.34   29.40
  -6  -1  -1  622.54   29.40
   6  -1  -1  568.24   29.30
   6   1   1  643.74   28.70
  -6  -1   1  611.74   29.80
   6   1   1  581.24   28.40
   6   1   1  652.53   30.70
   6  -1  -1  582.54   30.30
   6  -1  -1  615.14   29.00
  -6   1  -1  580.44   29.40
  -6   1  -1  565.64   30.30
   6  -1  -1  593.84   29.40
   6  -1  -1  564.44   28.40
  -6  -1   1  630.24   29.00
  -6   1  -1  615.24   28.00
  -6   1  -1  619.14   28.70
   6   1   1  639.44   31.60
   6   1   1  596.94   29.60
  -6  -1   1  663.73   28.20
   6   1   1  658.23   30.90
   6   1   1  582.44   28.90
   6   1   1  574.54   27.70
   6  -1  -1  594.74   28.10
   6  -1  -1  585.54   27.90
  -6   1  -1  633.24   28.50
  -6   1  -1  609.94   29.40
   6  -1  -1  576.44   30.20
   6   1   1  591.54   29.30
  -6  -1   1  604.04   30.30
  -6  -1   1  608.54   27.90
  -6   1  -1  596.54   30.20
  -6  -1   1  630.04   29.50
   6   1   1  599.44   28.20
  -6  -1   1  594.84   30.60
  -6   1  -1  559.74   30.70
   6   1   1  635.64   28.40
  -6   1  -1  612.94   28.30
  -6  -1   1  601.34   28.60
   6   1   1  578.44   29.20
  -6   1  -1  611.64   29.10
  -6   1  -1  610.34   28.60
  -6   1  -1  599.74   29.30
   6  -1   2  204.78   12.80
  -6   1   2  183.58    9.60
   6   1  -2  168.48   11.60
   6  -1   2  177.58    9.90
  -6   1   2  194.18   10.20
  -6  -1  -2  174.88   11.50
  -6   1   2  182.88   10.20
  -6   1   2  182.18   12.40
   6  -1   2  186.58   10.30
   6   1  -2  173.88   10.50
   6  -1   2  178.18   11.00
   6  -1   2  188.58   13.20
  -6   1   2  195.08    9.50
   6  -1   2  174.98   11.40
   6  -1   2  184.78   11.60
   6  -1   2  188.98   10.70
  -6  -1  -2  188.88   10.60
  -6   1   2  180.08   10.20
   6   1  -2  179.68   10.20
  -6  -1  -2  184.18   10.60
   6  -1   2  168.98   10.40
   6  -1   2  168.38   11.30
  -6   1   2  177.28   11.00
  -6  -1  -2  184.58   10.50
  -6   1   2  184.98   11.20
   6   1  -2  173.28   12.50
  -6  -1  -2  195.28   11.50
   6   1  -2  188.58   10.10
  -6  -1  -2  195.58   11.30
  -6  -1  -2  174.08   12.60
   6   1  -2  185.38    9.40
   6  -1   2  171.88    9.60
   6  -1   2  170.68   10.00
   6  -1   2  182.18   10.60
  -6  -1  -2  189.18   10.20
  -6  -1  -2  188.28   10.70
   6  -1   2  186.38   12.60
  -6   1   2  198.08   13.70
  -6  -1  -2  178.88   12.30
  -6  -1  -2  166.78   12.10
  -6  -1  -2  189.38   11.60
  -6  -1  -2  176.88   10.60
   6  -1  -2  159.18   11.50
  -6  -1   2  182.38   13.40
  -6   1  -2  189.38   10.40
   6  -1  -2  189.98   11.30
  -6  -1   2  181.08   11.20
  -6  -1   2  189.88   12.50
  -6   1  -2  193.88   10.80
  -6  -1   2  187.88    9.40
   6   1   2  185.28   12.60
  -6   1  -2  178.18   12.60
   6   1   2  175.28   10.30
   6   1   2  181.68   11.10
  -6   1  -2  185.08   11.60
   6   1   2  174.68   10.50
  -6  -1   2  184.18   11.00
  -6  -1   2  177.28   10.00
  -6   1  -2  188.48   10.60
  -6   1  -2  179.08   10.20
  -6   1  -2  186.88   10.60
   6  -1  -2  170.18   10.00
  -6   1  -2  207.18   10.90
   6   1   2  193.58   10.60
  -6  -1   2  183.28   10.30
   6   1   2  167.18    9.90
   6   1   2  183.88   13.20
   6  -1  -2  173.08   12.60
   6  -1  -2  178.88    9.40
   6   1   2  190.28   10.20
   6   1   2  179.08    9.80
   6  -1  -2  170.28   10.40
  -6   1  -2  192.98   11.60
   6   1   2  176.38   10.60
   6  -1  -2  177.88   10.60
  -6   1  -2  185.78   11.40
  -6   1  -2  170.88   11.90
  -6  -1   2  197.08   10.30
  -6   1  -2  195.78   12.30
  -6   1  -2  187.78   11.20
   6   1   2  170.48   11.30
   6   1   2  180.08   11.60
   6   1   2  187.58   12.60
  -6  -1   2  184.58    9.50
   6   1   2  182.38   11.30
   6  -1  -2  178.98    9.60
  -6  -1  -3   16.60    3.80
   6   1  -3   19.60    5.00
  -6   1   3    4.60    3.20
   6  -1   3   10.00    3.40
  -6   1   3   12.10    3.10
  -6   1   3   12.40    6.20
  -6  -1  -3   15.70    4.10
  -6  -1  -3   10.80    3.50
  -6   1   3   12.40    3.20
   6  -1   3   13.40    3.40
  -6  -1  -3    8.60    4.00
  -6   1   3   11.30    3.10
   6  -1   3    9.00    3.60
  -6  -1  -3   11.00    4.30
  -6  -1  -3    7.40    4.50
  -6   1   3   11.90    2.50
   6  -1   3    6.50    3.40
   6  -1   3   12.90    3.70
   6  -1   3   10.50    5.30
  -6  -1  -3    8.20    4.20
  -6  -1  -3    4.50    4.50
   6   1  -3    5.30    2.70
   6   1  -3    2.80    4.80
  -6   1   3   15.50    2.60
   6   1  -3    9.10    3.40
   6  -1   3   10.20    4.40
  -6  -1  -3   11.60    4.10
  -6  -1  -3    5.00    3.60
   6  -1   3    7.10    4.20
  -6  -1  -3    8.20    3.10
   6   1  -3   10.10    3.70
   6   1  -3    9.80    3.00
   6  -1   3   15.80    4.10
   6  -1   3    5.50    4.60
   6   1  -3    8.00    2.20
  -6  -1  -3    8.50    4.10
  -6   1   3    9.90    4.50
   6  -1   3   12.30    3.80
   6   1  -3    3.90    3.30
   6  -1   3    8.20    4.00
   6  -1   3    5.20    4.60
  -6  -1  -3    5.10    3.80
   6  -1   3    3.00    3.90
  -6  -1  -3    6.90    3.80
   6  -1   3   15.70    4.10
  -6   1   3    9.60    3.80
  -6   1   3    8.90    5.40
  -6  -1   3    7.60    3.60
   6   1   3    8.00    3.40
  -6   1  -3    6.90    3.40
  -6  -1   3   13.00    3.20
   6  -1  -3   11.30    2.40
   6   1   3   14.90    3.90
   6  -1  -3   13.60    3.00
   6   1   3   17.50    5.60
  -6  -1   3   12.00    5.40
   6  -1  -3   24.50    4.10
  -6   1  -3    7.30    3.60
  -6  -1   3    9.20    4.40
   6   1   3   12.30    3.80
  -6  -1   3    8.30    5.90
  -6   1  -3   10.20    3.80
  -6  -1   3    9.10    3.50
   6  -1  -3    8.50    3.10
   6   1   3   11.90    4.10
  -6  -1   3    9.60    3.20
  -6   1  -3    9.00    4.20
   6  -1  -3   15.00    5.00
   6   1   3   14.20    3.80
  -6   1  -3    7.00    4.60
  -6   1  -3   12.60    4.30
   6  -1  -3   12.60    4.20
   6   1   3    3.50    3.40
  -6   1  -3   19.00    4.30
  -6   1  -3   13.30    4.40
  -6   1  -3    7.40    4.30
  -6   1  -3    9.50    4.10
   6   1   3   10.60    4.00
  -6  -1   3    6.10    2.30
   6   1   3    7.30    4.70
  -6   1  -3    8.60    4.70
  -6  -1   3   16.40    3.30
   6   1   3   13.40    3.50
   6   1   3   12.40    5.30
   6   1   3    9.00    4.60
   6  -1  -3    7.00    3.60
   6  -1  -3   11.60    5.30
   6   1   3    8.40    3.90
   6   1   3   12.10    3.60
  -6   1  -3   18.70    4.30
  -6   1  -3    6.30    3.80
   6   1   3   12.10    4.60
   6  -1   4    1.70    4.90
   6  -1   4    9.10    6.20
   6  -1   4    1.00    5.40
  -6   1   4    5.80    4.30
   6  -1   4    7.90    4.80
   6  -1   4    5.20    3.90
  -6  -1  -4    3.80    4.50
  -6   1   4   12.30    4.00
  -6  -1  -4    3.90    4.50
  -6  -1  -4    2.40    5.20
   6  -1   4    7.10    5.00
   6  -1   4    8.20    4.60
   6  -1   4    9.40    4.60
   6  -1   4   10.80    5.90
  -6   1   4   -0.50    6.10
  -6  -1  -4    7.10    4.60
  -6  -1  -4    3.00    4.30
   6  -1   4    4.20    4.10
  -6  -1  -4    2.00    4.90
  -6   1   4    7.70    3.40
  -6   1   4    6.20    7.20
  -6  -1  -4   10.10    5.00
   6   1  -4    5.80    3.60
  -6  -1  -4    9.80    4.40
   6  -1   4    1.90    4.20
  -6   1   4    6.10    5.20
  -6  -1  -4    1.60    4.90
   6  -1   4    4.20    4.40
   6  -1   4    0.90    4.30
  -6   1   4   11.00    4.80
  -6  -1  -4    4.30    4.30
  -6  -1  -4    9.50    4.70
   6   1  -4    5.30    5.90
   6   1  -4   11.90    4.50
   6   1  -4    4.00    4.20
  -6  -1  -4    5.90    4.10
   6   1  -4    4.70    3.70
  -6   1   4    6.60    3.70
   6   1  -4   12.70    5.00
   6   1  -4    6.50    2.90
  -6  -1  -4    6.20    4.60
  -6  -1  -4    1.20    4.90
  -6   1   4    5.00    3.30
   6  -1   4    8.20    4.70
   6  -1   4    3.30    4.50
   6   1  -4    5.60    2.40
   6  -1   4   12.50    5.40
   6   1   4    1.80    4.20
  -6  -1   4   11.30    7.70
  -6   1  -4    8.20    4.90
  -6   1  -4   10.00    4.60
   6   1   4    5.20    5.60
   6   1   4    6.30    6.30
  -6  -1   4    2.20    3.60
   6   1   4    6.30    5.20
  -6  -1   4    8.70    4.70
  -6   1  -4    7.50    4.50
   6   1   4    3.30    4.50
   6   1   4    9.30    5.00
  -6  -1   4    5.50    6.70
   6   1   4    3.70    4.30
   6   1   4   -0.10    4.30
  -6  -1   4    4.80    3.80
  -6   1  -4   -0.50    4.70
  -6   1  -4    9.70    5.30
  -6  -1   4    0.60    4.00
   6   1   4    2.00    4.60
   6   1   4    2.30    4.50
   6  -1  -4   -0.90    4.40
   6   1   4    2.00    4.00
   6   1   4    1.20    5.50
   6  -1  -4    8.50    3.30
   6  -1  -4    3.90    4.30
  -6   1  -4    5.80    4.50
   6  -1  -4   15.80    6.90
  -6   1  -4    3.30    4.20
   6  -1  -4    3.90    3.50
   6   1   4    5.40    5.10
  -6   1  -4    4.00    4.30
   6  -1  -4    2.30    2.90
  -6   1  -4    6.10    4.70
  -6  -1   4    2.30    5.00
  -6  -1   4    7.20    3.30
   6  -1  -4    3.50    4.00
  -6   1  -4   12.50    5.40
   6  -1  -4    9.30    5.80
   6  -1  -4    7.90    4.10
  -6  -1   4    2.80    2.60
   6   1   4    9.80    4.90
  -6   1  -4    8.40    4.90
   6   1   4    3.10    4.40
  -6   1  -4   -1.30    4.90
  -6   1  -4   -1.00    4.80
   6  -1   5  426.96   24.20
   6  -1   5  484.15   25.20
   6   1  -5  431.66   21.70
   6   1  -5  436.46   23.50
  -6  -1  -5  377.86   24.50
  -6   1   5  461.35   22.70
   6  -1   5  396.86   25.20
  -6   1   5  454.25   24.30
  -6  -1  -5  373.66   24.00
  -6  -1  -5  462.75   25.70
  -6   1   5  379.26   22.30
   6   1  -5  423.76   22.70
  -6   1   5  437.26   23.40
   6   1  -5  447.26   24.40
  -6   1   5  378.56   27.90
   6  -1   5  455.05   24.50
  -6  -1  -5  399.86   24.40
   6   1  -5  465.65   25.10
  -6  -1  -5  439.16   26.20
   6  -1   5  393.86   25.30
  -6  -1  -5  440.56   25.50
  -6  -1  -5  404.96   24.50
  -6  -1  -5  418.16   24.50
  -6  -1  -5  438.86   24.00
   6  -1   5  424.96   24.80
   6  -1   5  473.95   24.20
  -6  -1  -5  446.06   25.40
   6  -1   5  393.16   24.10
  -6  -1  -5  447.16   24.50
   6   1  -5  444.96   23.50
   6   1  -5  450.55   25.20
   6  -1   5  429.96   24.90
   6  -1   5  467.75   24.80
  -6   1   5  365.66   24.00
  -6   1   5  348.47   24.80
  -6  -1  -5  431.36   24.40
   6   1  -5  454.85   22.50
   6  -1   5  468.25   25.30
   6  -1   5  389.26   26.10
  -6  -1  -5  440.96   25.30
   6  -1   5  457.65   24.20
   6  -1   5  464.85   24.70
  -6   1  -5  457.05   25.60
  -6   1  -5  449.76   24.40
   6   1   5  461.15   25.40
  -6  -1   5  444.46   24.20
  -6   1  -5  434.56   25.30
  -6   1  -5  433.16   24.40
  -6  -1   5  359.46   24.90
  -6  -1   5  384.36   22.40
   6  -1  -5  432.36   23.30
   6  -1  -5  454.95   25.30
  -6   1  -5  446.86   25.70
   6   1   5  446.86   24.30
  -6   1  -5  463.05   25.30
  -6   1  -5  451.95   26.20
   6  -1  -5  443.26   24.50
  -6  -1   5  462.45   22.40
   6   1   5  391.76   25.10
   6  -1  -5  470.45   25.50
  -6   1  -5  407.46   24.30
  -6  -1   5  439.56   22.70
   6   1   5  374.26   25.00
  -6  -1   5  391.06   27.70
  -6   1  -5  375.96   24.20
  -6   1  -5  352.86   24.10
   6   1   5  446.46   24.90
   6   1   5  455.45   24.90
  -6   1  -5  459.45   24.60
   6   1   5  427.16   24.80
   6   1   5  371.96   24.10
   6   1   5  456.75   25.00
   6  -1  -5  437.86   22.50
   6  -1  -5  442.06   22.70
   6   1   5  460.05   24.40
  -6  -1   5  441.16   23.50
   6   1   5  438.96   24.20
   6   1   5  478.15   25.30
   6  -1  -5  448.86   23.80
  -6  -1  -6   45.80   12.70
   6   1  -6   50.89    8.50
  -6   1   6   48.90    8.10
  -6   1   6   69.29    8.00
  -6  -1  -6   61.09    9.60
  -6   1   6   45.60    7.60
   6  -1   6   65.39    9.90
   6  -1   6   72.19   10.20
   6  -1   6   54.19   10.90
   6   1  -6   63.69    7.60
   6   1  -6   68.29    8.90
   6   1  -6   71.39    7.10
  -6  -1   6   60.89    7.30
   6  -1  -6   61.29    9.10
   6  -1  -6   77.89    9.20
  -6   1  -6   43.80    9.10
  -6  -1   6   69.39    8.10
   6  -1  -6   61.69    7.90
   6   1   6   64.99   10.10
  -6   1  -6   56.49   15.60
  -6  -1   6   65.59    8.70
   6   1   6   51.99   10.30
  -6  -1   6   41.80    7.50
   6  -1  -6   68.89    8.00
   6  -1   7  475.15   35.80
  -6   1   7  445.26   26.10
   6   1  -7  475.65   26.20
   6  -1  -7  446.46   26.20
   6  -1  -7  463.85   26.20
   7  -1   0    0.50    2.40
  -7   1   0    1.70    2.20
  -7  -1   0   -0.50    2.20
  -7   1   0    0.50    2.80
   7   1   0    2.50    1.90
  -7  -1   0    2.80    2.10
   7   1   0    1.10    3.20
  -7   1   0    3.70    1.50
  -7  -1   0    1.50    2.10
   7   1   0    1.60    1.30
   7   1   0   -0.90    1.90
  -7  -1   0    6.00    3.40
  -7  -1   0    4.00    3.00
  -7   1   0    1.30    3.00
   7  -1   0    0.40    1.90
   7  -1   0    1.40    2.80
   7  -1   0    1.00    1.80
  -7   1   0    0.80    1.90
   7   1   0    0.10    2.30
   7  -1   0    0.30    3.30
   7  -1   0   -0.70    2.10
  -7   1   0    1.70    3.10
   7   1   0    3.90    2.30
  -7  -1   0    1.70    2.10
   7   1   0   -1.90    3.20
   7  -1   0    1.30    2.70
   7   1   0   -0.50    2.80
  -7   1   0   -1.20    2.00
  -7   1   0    1.10    2.20
  -7  -1   0    1.40    2.70
  -7  -1   0    0.10    1.40
  -7   1   0    4.30    3.70
   7  -1   0    0.30    1.30
  -7  -1   0   -2.00    1.70
  -7  -1   0   -1.80    3.20
   7  -1   0    0.70    2.10
  -7  -1  -1  581.34   29.90
  -7   1   1  574.34   27.80
   7   1  -1  599.54   30.20
  -7  -1  -1  623.04   29.00
   7  -1   1  553.54   27.60
  -7   1   1  603.64   27.50
   7  -1   1  594.14   27.40
  -7   1   1  589.34   28.90
  -7  -1  -1  593.54   28.70
   7  -1   1  562.64   28.60
  -7  -1  -1  615.14   28.70
  -7  -1  -1  586.04   30.00
   7   1  -1  546.45   27.50
  -7  -1  -1  594.24   27.40
  -7  -1  -1  571.84   27.40
   7  -1   1  569.94   28.50
  -7   1   1  584.34   28.40
  -7  -1  -1  598.24   30.90
  -7   1   1  577.24   29.20
  -7   1   1  619.84   26.90
   7  -1   1  576.04   28.80
   7  -1   1  546.85   29.70
  -7   1   1  584.34   27.30
   7   1  -1  566.64   27.30
  -7   1   1  613.04   30.30
   7  -1   1  567.44   27.70
  -7  -1  -1  589.64   28.40
   7   1  -1  580.74   28.50
  -7   1   1  619.44   30.10
   7  -1   1  556.84   30.80
   7  -1   1  573.84   28.20
  -7  -1  -1  586.84   27.70
  -7  -1  -1  588.64   27.80
  -7  -1   1  608.74   30.20
   7   1   1  604.34   28.70
  -7   1  -1  598.74   28.90
   7  -1  -1  572.04   28.40
  -7   1  -1  586.74   27.90
  -7   1  -1  587.54   30.00
  -7  -1   1  569.94   26.90
  -7   1  -1  612.44   28.70
   7   1   1  562.64   29.80
   7   1   1  569.34   28.90
   7  -1  -1  605.64   27.50
   7   1   1  560.54   27.20
  -7   1  -1  572.94   30.60
  -7   1  -1  639.74   29.00
   7  -1  -1  584.54   30.10
   7   1   1  565.64   27.60
   7   1   1  573.74   28.20
  -7   1  -1  576.64   28.30
  -7  -1   1  607.04   30.10
   7  -1  -1  562.84   26.80
  -7   1  -1  589.44   27.80
   7  -1  -1  544.55   28.50
  -7   1  -1  563.64   29.60
  -7  -1   1  592.94   29.10
   7   1   1  568.54   28.60
   7   1   1  618.54   27.60
   7  -1  -1  570.84   27.50
   7  -1  -1  571.24   29.00
   7   1   1  573.14   27.80
  -7   1  -1  596.14   27.40
  -7  -1   1  571.34   27.60
   7   1   1  533.45   29.90
   7  -1  -1  559.44   29.50
  -7  -1   1  632.44   28.60
  -7  -1   1  603.74   27.50
  -7  -1   1  590.54   29.10
   7  -1   2  150.38   10.70
  -7  -1  -2  159.58    9.50
  -7  -1  -2  164.78   10.70
  -7  -1  -2  156.28    9.80
  -7  -1  -2  147.19   11.50
  -7   1   2  159.48    9.60
  -7   1   2  166.38    9.30
   7  -1   2  175.28   11.10
  -7  -1  -2  166.68    9.90
  -7  -1  -2  146.89   10.60
  -7   1   2  157.18   13.10
  -7   1   2  178.98    8.30
  -7   1   2  162.38    9.10
   7  -1   2  153.48    8.40
   7   1  -2  151.98    8.20
   7  -1   2  149.49    9.70
   7  -1   2  156.88    9.50
  -7   1   2  146.29   11.60
   7   1  -2  155.48    9.30
   7  -1   2  168.78   12.10
   7  -1   2  144.09    9.50
  -7   1   2  155.08   10.80
  -7  -1  -2  150.08   10.70
   7  -1   2  144.89   10.40
   7   1  -2  157.18    9.70
  -7  -1  -2  172.68   10.60
  -7  -1  -2  153.58   11.90
  -7   1   2  164.28   10.20
   7  -1   2  154.48   11.90
   7  -1   2  152.18    9.00
   7  -1   2  153.88   10.20
  -7  -1  -2  157.48    9.10
   7   1  -2  151.38   11.70
  -7  -1  -2  163.28    9.80
  -7  -1  -2  151.38   12.30
   7  -1   2  139.29    9.20
   7  -1   2  144.99   12.70
   7   1  -2  146.49    9.00
  -7  -1   2  161.78    9.20
  -7   1  -2  159.38   11.70
  -7   1  -2  147.69   10.70
  -7   1  -2  169.08   10.00
   7   1   2  157.38   12.00
   7   1   2  168.38   12.30
   7  -1  -2  145.39   11.00
  -7   1  -2  162.98    9.40
   7   1   2  154.88   10.50
  -7   1  -2  145.29    9.80
  -7  -1   2  162.28    9.10
   7   1   2  145.69    9.50
   7   1   2  140.79   12.50
  -7   1  -2  160.68   10.90
   7  -1  -2  151.48    8.10
  -7  -1   2  155.08   10.10
   7  -1  -2  154.78   12.00
   7   1   2  164.28   11.00
  -7  -1   2  164.18   11.80
  -7  -1   2  157.88   13.10
  -7  -1   2  165.98    8.80
   7   1   2  149.79    9.30
   7   1   2  134.99    8.70
  -7   1  -2  158.58    9.70
   7   1   2  148.49    9.40
  -7  -1   2  157.38    9.70
  -7   1  -2  151.18    9.50
  -7   1  -2  162.48   10.80
   7   1   2  167.58   10.00
  -7  -1   2  172.88   11.20
  -7   1  -2  155.08   10.50
  -7   1  -2  163.48   11.90
  -7  -1   2  154.88    8.20
   7  -1  -2  145.49    8.90
   7   1   2  161.68   10.80
  -7   1  -2  143.89   12.10
   7  -1  -2  163.78    9.80
   7   1   2  152.98    9.20
   7   1   2  145.89   10.20
   7  -1  -2  150.18   10.90
  -7   1   3 1872.21   90.69
   7  -1   3 1950.60   87.89
  -7   1   3 1984.20   88.99
  -7  -1  -3 1990.60   87.89
  -7  -1  -3 1931.11   90.59
   7   1  -3 1821.52   86.89
  -7  -1  -3 1878.81   88.19
  -7   1   3 1897.71   87.89
   7  -1   3 1869.51   89.19
   7  -1   3 1851.51   88.59
   7   1  -3 1899.01   90.69
  -7  -1  -3 1874.31   89.09
   7  -1   3 1917.71   88.29
  -7   1   3 1915.31   91.89
  -7  -1  -3 1949.10   89.19
   7  -1   3 1886.41   86.89
  -7   1   3 1939.91   87.89
   7   1  -3 1891.71   87.69
   7  -1   3 1910.51   91.09
   7  -1   3 1862.91   90.29
  -7   1   3 1966.50   86.89
  -7   1   3 2004.40   87.79
   7   1  -3 1900.51   87.89
  -7  -1  -3 1971.90   88.39
   7  -1   3 1872.51   88.89
  -7  -1  -3 1862.51   89.89
  -7  -1  -3 1883.51   88.19
  -7  -1  -3 1951.40   88.99
   7  -1   3 1927.01   87.29
   7   1  -3 1861.31   88.29
   7  -1   3 1854.71   87.99
  -7  -1  -3 1877.61   89.09
  -7  -1  -3 1904.81   90.29
   7  -1   3 1793.62   87.59
   7  -1   3 1873.21   89.39
   7  -1   3 1800.32   87.29
   7  -1   3 1862.41   87.99
  -7  -1  -3 1961.00   88.09
  -7   1   3 1934.01   87.09
   7   1  -3 1917.81   86.09
   7  -1   3 1913.71   90.49
  -7  -1  -3 1891.41   88.19
  -7   1  -3 1869.81   89.09
  -7  -1   3 1835.12   86.49
  -7  -1   3 1923.11   87.09
   7  -1  -3 1833.02   89.69
   7   1   3 1894.51   89.19
   7  -1  -3 1919.71   90.89
   7   1   3 1801.22   87.29
  -7  -1   3 1947.11   91.89
  -7  -1   3 1908.41   87.89
   7  -1  -3 1902.51   88.39
   7   1   3 1835.72   87.69
   7   1   3 1867.91   89.19
   7  -1  -3 1937.81   88.09
   7   1   3 1835.32   90.29
  -7   1  -3 1983.40   88.39
   7   1   3 1915.91   87.79
  -7  -1   3 1955.20   87.69
  -7  -1   3 1947.21   90.79
  -7   1  -3 1824.42   88.99
  -7   1  -3 1879.31   88.19
   7   1   3 1979.60   88.19
   7   1   3 1941.31   88.29
   7  -1  -3 1849.02   86.89
   7   1   3 1883.51   91.09
  -7   1  -3 1916.21   88.09
   7  -1  -3 1931.31   87.69
  -7  -1   3 1883.61   86.09
   7   1   3 1866.81   87.99
  -7  -1   3 1921.61   88.79
   7   1   3 1946.11   87.39
   7   1   3 1874.61   88.59
  -7   1  -3 1904.41   87.89
  -7   1  -3 1987.40   88.09
  -7   1  -3 1983.80   89.29
  -7   1  -3 1918.41   88.89
   7   1   3 1947.71   90.59
  -7   1  -3 1895.31   90.09
   7  -1  -3 1811.82   86.89
   7   1   3 1869.91   88.89
  -7   1  -3 1920.01   88.19
  -7  -1   3 1936.41   87.89
  -7   1  -3 1856.11   89.89
  -7   1  -3 1942.61   90.49
  -7  -1   3 1972.90   86.99
   7  -1   4  372.06   21.80
   7  -1   4  378.66   20.20
   7  -1   4  344.97   19.60
   7  -1   4  381.66   22.00
  -7   1   4  337.17   20.90
   7  -1   4  399.46   23.20
   7  -1   4  357.26   20.90
  -7   1   4  387.26   25.60
   7  -1   4  344.67   19.40
  -7  -1  -4  316.67   20.20
  -7  -1  -4  337.57   21.00
  -7   1   4  345.37   19.60
   7  -1   4  345.87   19.80
   7  -1   4  306.17   22.30
  -7   1   4  361.16   18.90
   7  -1   4  376.06   20.50
   7   1  -4  352.26   20.50
  -7  -1  -4  357.06   21.40
   7  -1   4  369.56   20.90
  -7   1   4  310.07   18.70
   7  -1   4  354.36   19.80
  -7  -1  -4  373.56   22.30
   7  -1   4  361.56   19.60
  -7  -1  -4  367.56   20.40
   7   1  -4  370.16   20.40
   7   1  -4  376.56   19.90
   7  -1   4  378.36   20.60
  -7  -1  -4  339.37   22.50
  -7   1   4  354.36   18.00
  -7  -1  -4  365.06   20.40
  -7   1   4  285.57   22.60
  -7  -1  -4  336.17   21.70
  -7  -1  -4  388.96   21.20
   7   1  -4  343.57   18.90
  -7  -1  -4  296.57   19.90
  -7  -1  -4  378.96   21.20
  -7  -1  -4  336.47   19.70
   7  -1   4  357.46   22.80
   7   1  -4  345.27   17.90
  -7  -1  -4  354.86   19.90
   7   1  -4  352.76   18.90
  -7   1  -4  398.36   21.40
   7   1   4  368.56   19.90
   7  -1  -4  319.57   17.80
   7   1   4  385.16   23.10
   7  -1  -4  340.87   23.40
  -7   1  -4  344.77   20.30
  -7   1  -4  359.56   21.30
  -7   1  -4  314.17   20.00
   7   1   4  331.57   19.80
  -7   1  -4  360.06   21.80
   7   1   4  296.97   22.60
  -7   1  -4  337.17   21.10
   7  -1  -4  350.56   22.40
   7   1   4  338.17   20.20
   7   1   4  356.06   21.00
  -7  -1   4  386.06   25.80
  -7  -1   4  355.56   19.60
   7   1   4  342.57   20.70
  -7   1  -4  379.56   20.60
  -7   1  -4  362.06   21.90
  -7   1  -4  357.76   21.10
  -7   1  -4  352.06   19.90
  -7   1  -4  303.97   19.90
  -7  -1   4  348.87   18.90
   7  -1  -4  347.37   20.40
  -7  -1   4  316.07   18.70
   7   1   4  399.06   21.90
   7  -1  -4  345.67   18.80
   7  -1  -4  350.56   19.70
   7  -1  -4  358.56   19.10
   7   1   4  365.36   23.00
   7   1   4  343.27   19.50
   7   1   4  339.07   20.20
  -7   1  -4  360.76   20.00
  -7  -1   4  322.17   23.10
  -7  -1   4  308.87   20.60
   7   1   4  360.96   21.50
   7   1   4  379.66   20.10
  -7   1  -4  348.47   22.00
  -7  -1   4  356.66   18.00
   7  -1  -4  329.87   20.40
   7   1   4  385.66   20.60
   7   1   4  354.96   19.70
   7  -1   5  877.61   41.00
  -7  -1  -5  828.12   40.60
   7   1  -5  812.32   41.00
   7  -1   5  829.62   40.40
   7  -1   5  761.52   40.00
  -7  -1  -5  738.63   44.10
   7  -1   5  689.73   40.10
   7   1  -5  857.51   39.50
   7   1  -5  800.72   38.10
  -7   1   5  771.82   39.90
  -7   1   5  705.23   41.00
   7  -1   5  762.82   40.20
   7  -1   5  671.13   41.90
   7  -1   5  843.62   41.10
  -7  -1  -5  793.82   40.30
   7   1  -5  776.22   40.10
   7  -1   5  823.82   40.70
  -7   1   5  779.52   38.20
  -7   1   5  791.92   39.10
   7   1  -5  806.22   40.80
   7   1  -5  814.52   39.30
  -7  -1  -5  699.43   40.10
  -7  -1  -5  805.42   40.30
   7  -1   5  803.12   39.80
  -7  -1  -5  803.62   42.20
   7   1   5  848.02   41.00
  -7   1  -5  798.42   42.10
  -7   1  -5  797.42   40.30
   7  -1  -5  787.22   38.20
   7  -1  -5  810.72   41.00
   7   1   5  798.12   40.30
   7   1   5  858.31   41.00
   7  -1  -5  816.02   39.40
  -7   1  -5  677.23   39.90
  -7  -1   5  705.93   41.10
  -7  -1   5  781.12   39.20
   7  -1  -5  760.42   38.10
   7   1   5  797.82   39.80
  -7   1  -5  859.11   40.70
   7   1   5  709.43   42.10
  -7  -1   5  691.63   38.00
  -7   1  -5  831.72   48.60
   7  -1  -5  801.32   39.20
   7   1   5  844.72   40.90
  -7  -1   5  773.52   39.80
  -7   1  -5  795.52   46.10
   7  -1  -5  798.62   41.20
   7   1   5  848.72   40.70
  -7   1  -5  827.52   40.70
   7   1   5  794.22   40.10
   7  -1  -5  829.72   40.40
   7   1   5  729.73   40.20
  -7   1   6  199.98   15.40
   7  -1   6  210.48   17.90
   7   1  -6  222.68   15.60
   7   1  -6  196.08   15.50
   7   1  -6  192.38   13.90
   7  -1   6  216.28   17.30
  -7   1   6  215.28   14.40
  -7  -1  -6  185.08   17.70
   7  -1  -6  202.68   14.00
  -7  -1   6  209.48   15.70
   7   1   6  207.48   17.80
   7  -1  -6  182.08   14.70
   7  -1  -6  233.98   15.90
   7  -1  -6  202.78   14.10
  -7   1  -6  201.68   17.80
   7   1   6  230.68   17.60
  -7   1   7   48.80    7.20
   7   1  -7   82.79    9.50
   7  -1   7   92.69   13.30
   7  -1  -7   58.59    8.30
  -7  -1   7   54.79    7.40
   7   1   7   95.59   13.20
  -8  -1  -1 3508.25  168.58
  -8  -1  -1 3570.84  170.78
   8  -1   1 3601.34  167.28
   8  -1   1 3645.84  168.38
  -8   1   1 3792.72  170.18
   8  -1   1 3712.33  169.88
  -8   1   1 3823.92  168.98
   8  -1   1 3722.23  167.08
   8  -1   1 3388.86  168.28
  -8  -1  -1 3735.53  168.18
  -8  -1  -1 3842.22  169.98
  -8   1   1 3862.91  168.48
  -8   1   1 3906.21  170.28
   8   1  -1 3762.92  168.58
   8  -1   1 3560.64  167.88
  -8  -1  -1 3858.11  167.08
  -8  -1  -1 3819.12  167.58
   8   1  -1 3504.05  167.38
   8  -1   1 3732.83  170.28
  -8   1   1 3838.32  169.08
   8  -1   1 3726.73  167.48
   8  -1   1 3784.72  168.88
   8  -1   1 3632.24  171.08
   8   1  -1 3748.82  170.58
  -8  -1  -1 3522.55  167.08
  -8  -1  -1 3815.42  168.48
  -8  -1  -1 3730.23  170.08
  -8   1  -1 3827.12  169.88
  -8  -1   1 3767.92  170.08
   8  -1  -1 3793.42  168.58
   8   1   1 3718.73  168.78
   8   1   1 3589.74  167.48
   8  -1  -1 3617.14  170.18
  -8   1  -1 3466.45  168.58
   8   1   1 3619.94  167.88
  -8   1  -1 3848.11  168.28
   8   1   1 3610.44  167.28
   8   1   1 3408.56  168.28
   8  -1  -1 3748.12  169.18
   8   1   1 3746.33  171.28
   8  -1  -1 3661.93  169.38
  -8   1  -1 3770.42  170.88
   8   1   1 3710.23  170.38
   8  -1  -1 3714.03  167.18
   8   1   1 3519.55  166.78
  -8   1  -1 3838.32  167.68
  -8   1  -1 3724.53  169.98
  -8   1  -1 3803.92  168.48
  -8   1  -1 3842.42  168.78
  -8  -1   1 3989.50  170.48
   8   1   1 3690.13  169.98
  -8   1  -1 3664.23  166.98
   8  -1  -1 3652.63  168.38
   8   1   1 3711.73  168.38
  -8  -1  -2 4323.67  197.48
  -8  -1  -2 4362.86  194.28
   8  -1   2 4386.86  193.98
  -8   1   2 4158.08  195.48
   8  -1   2 4291.07  194.28
  -8  -1  -2 4315.97  193.98
  -8  -1  -2 4423.06  195.58
   8  -1   2 4253.97  196.88
  -8   1   2 4372.36  197.48
  -8  -1  -2 4402.96  193.98
   8  -1   2 4237.38  195.08
   8  -1   2 4214.08  194.68
   8  -1   2 4229.48  193.98
  -8  -1  -2 4352.66  195.28
  -8   1   2 4375.66  194.58
  -8  -1  -2 4403.36  195.08
  -8   1   2 4636.54  196.68
  -8  -1  -2 4396.96  194.38
   8  -1   2 4229.58  195.58
  -8  -1  -2 4297.07  196.68
   8  -1   2 4467.85  193.48
   8  -1   2 4257.97  195.18
  -8   1   2 4365.46  194.38
  -8  -1  -2 4329.97  193.48
   8  -1   2 3965.40  193.58
   8  -1   2 4089.39  196.48
  -8  -1  -2 4366.36  196.68
  -8  -1  -2 4211.68  195.08
   8   1   2 4259.87  195.48
   8   1   2 4156.58  196.68
  -8   1  -2 4463.25  193.68
   8  -1  -2 4022.20  195.28
   8   1   2 4148.38  193.48
  -8  -1   2 4376.96  193.48
  -8   1  -2 4397.96  195.48
  -8  -1   2 4289.97  194.38
   8   1   2 4216.38  194.18
   8   1   2 4217.78  195.08
   8  -1  -2 4150.78  196.48
  -8  -1   2 4432.06  193.58
   8   1   2 3933.41  192.98
  -8   1  -2 4233.98  195.18
   8   1   2 4247.48  196.98
   8   1   2 4366.06  193.98
   8  -1  -2 4104.29  193.28
  -8   1  -2 4191.98  196.38
   8   1   2 4077.39  193.88
  -8   1  -2 4451.85  193.98
  -8  -1   2 4032.10  195.48
   8   1   2 4271.57  195.18
  -8   1  -2 4486.65  195.08
   8  -1  -2 4178.88  194.08
  -8  -1   2 4535.75  197.68
  -8  -1   2 4566.64  196.48
  -8   1  -2 4377.76  194.08
  -8   1  -2 4091.89  196.98
   8  -1  -2 4352.06  196.08
   8   1   2 4088.39  193.58
  -8  -1   2 4364.66  194.48
  -8   1  -2 4271.37  196.48
  -8   1  -2 4281.27  194.28
   8   1   2 4196.88  194.68
   8   1   2 4204.58  197.68
  -8   1  -2 4401.76  194.28
  -8   1  -2 4575.04  195.58
   8   1  -3  747.63   37.50
  -8   1   3  664.13   39.50
  -8  -1  -3  823.32   37.60
   8  -1   3  728.13   37.20
   8   1  -3  774.52   35.90
  -8   1   3  797.42   36.80
   8  -1   3  781.02   37.40
   8  -1   3  768.02   38.40
   8  -1   3  742.43   36.50
  -8  -1  -3  770.22   38.40
   8  -1   3  764.72   40.30
   8  -1   3  742.83   37.00
  -8  -1  -3  772.42   38.60
  -8  -1  -3  722.43   39.50
  -8   1   3  793.42   35.90
   8  -1   3  792.72   37.10
  -8  -1  -3  742.33   37.20
  -8  -1  -3  791.52   40.60
  -8   1   3  721.03   41.20
   8  -1   3  786.32   36.40
   8   1  -3  767.22   36.90
  -8   1   3  681.73   36.80
   8  -1   3  702.73   39.70
  -8   1   3  805.52   37.70
  -8  -1  -3  845.82   38.00
  -8  -1  -3  812.12   38.80
   8  -1   3  743.43   38.80
  -8  -1  -3  779.62   37.00
   8  -1   3  805.02   37.80
   8  -1   3  772.42   41.20
   8   1  -3  770.22   37.20
   8  -1   3  718.33   37.90
  -8  -1  -3  780.82   38.80
  -8  -1  -3  734.43   39.70
  -8  -1  -3  708.23   37.30
   8  -1   3  708.23   38.40
  -8  -1  -3  818.02   37.80
  -8   1  -3  808.42   38.60
  -8  -1   3  675.63   39.70
  -8   1  -3  787.52   37.40
   8   1   3  755.62   40.20
   8   1   3  749.82   40.10
   8   1   3  753.22   37.50
   8  -1  -3  779.62   36.90
  -8   1  -3  769.92   39.80
   8   1   3  720.73   37.20
  -8   1  -3  779.92   37.60
   8  -1  -3  773.22   37.60
  -8  -1   3  789.12   36.20
  -8   1  -3  740.53   40.20
  -8   1  -3  794.12   37.70
   8   1   3  770.62   38.10
  -8  -1   3  656.33   36.70
  -8  -1   3  798.22   37.90
   8   1   3  742.63   38.30
   8   1   3  795.02   38.90
   8  -1  -3  723.53   40.10
  -8  -1   3  807.42   36.00
  -8   1  -3  822.42   39.00
  -8  -1   3  782.92   36.80
   8   1   3  783.92   37.10
   8  -1  -3  751.92   35.90
  -8   1  -3  809.72   38.90
  -8  -1   3  671.83   41.00
  -8   1  -3  790.02   37.10
   8   1   3  738.43   36.90
   8   1   3  746.73   36.50
   8   1   3  718.63   38.80
   8   1   3  791.12   37.50
   8  -1  -3  747.03   39.20
  -8   1  -3  715.33   37.20
  -8   1  -3  765.02   37.40
  -8   1  -3  790.12   38.70
  -8   1  -3  743.53   39.60
   8   1   3  807.12   41.50
  -8   1   4  744.23   40.90
  -8  -1  -4  869.61   45.30
  -8  -1  -4  773.32   42.50
   8  -1   4  915.31   42.00
   8  -1   4  877.21   43.50
   8  -1   4  833.82   41.20
   8  -1   4  853.91   42.10
  -8  -1  -4  912.41   44.10
   8  -1   4  876.41   43.20
   8  -1   4  864.31   42.40
  -8  -1  -4  847.02   43.80
  -8  -1  -4  863.01   42.50
  -8  -1  -4  898.21   43.80
  -8  -1  -4  916.11   44.10
  -8   1   4  749.53   45.20
  -8  -1  -4  896.71   44.90
   8   1  -4  858.01   42.60
   8   1  -4  838.82   42.70
  -8  -1  -4  864.01   42.20
   8  -1   4  868.51   42.50
   8   1  -4  856.81   41.10
  -8  -1  -4  872.91   42.80
   8  -1   4  890.71   44.30
   8  -1   4  848.12   41.70
   8   1  -4  852.51   42.00
  -8   1   4  880.91   42.00
   8  -1   4  733.43   44.60
  -8   1   4  919.81   41.20
  -8  -1  -4  773.92   42.40
  -8  -1  -4  890.61   52.29
   8  -1   4  909.41   43.00
   8  -1   4  904.91   42.80
   8   1   4  714.83   43.20
   8   1   4  869.91   43.20
  -8   1  -4  837.22   49.30
   8   1   4  920.11   42.60
   8  -1  -4  851.21   42.10
  -8   1  -4  823.02   42.50
  -8   1  -4  728.53   42.20
  -8  -1   4  880.91   42.00
  -8   1  -4  916.21   44.10
  -8   1  -4  908.51   44.00
   8   1   4  928.71   42.20
   8  -1  -4  920.31   42.80
   8   1   4  858.61   42.10
  -8   1  -4  800.92   42.00
   8  -1  -4  884.81   41.30
  -8   1  -4  824.92   44.70
   8  -1  -4  863.71   45.00
  -8  -1   4  760.72   46.60
   8   1   4  892.71   42.90
  -8   1  -4  914.51   43.90
  -8  -1   4  762.62   40.90
   8  -1  -4  858.61   46.10
   8   1   4  926.61   44.40
  -8   1  -4  786.62   42.40
  -8   1  -4  900.11   44.90
   8  -1  -4  877.01   41.10
   8   1   4  905.41   42.80
   8   1   4  722.73   44.30
   8   1   4  849.41   41.70
  -8   1  -4  905.71   42.60
   8  -1  -4  895.81   43.10
   8   1   4  852.11   42.40
   8   1   4  852.51   43.50
  -8  -1   4  866.51   41.10
   8   1   4  748.53   44.70
  -8   1  -4  864.61   42.60
  -8   1  -4  923.11   44.00
   8   1  -5   20.20    4.40
   8   1  -5   13.50    5.40
   8   1  -5   14.80    5.20
   8  -1   5    7.70    5.80
   8  -1   5   19.70    6.50
   8   1  -5   21.20    6.30
  -8   1   5   22.00    6.40
   8   1  -5   18.90    7.20
  -8  -1  -5   18.10    6.30
  -8   1   5   12.30    5.30
   8  -1   5   21.60    7.20
   8  -1   5   11.40    7.90
  -8   1   5   16.40    5.50
   8  -1   5   15.50    6.80
  -8   1   5   10.40    6.50
  -8  -1  -5   11.20    5.90
   8  -1   5   20.00    6.70
  -8   1   5   21.10    4.70
   8  -1   5   23.80    9.10
  -8  -1  -5   13.30    5.70
  -8  -1   5   21.70    5.60
   8   1   5    8.10    7.70
   8  -1  -5   19.40    6.90
   8   1   5   23.80    6.70
  -8  -1   5    6.70    4.80
   8  -1  -5   16.20    6.20
  -8   1  -5    7.90    5.90
  -8  -1   5   18.00    6.00
  -8   1  -5    6.70    5.30
   8  -1  -5    7.50    4.80
  -8   1  -5   15.60    5.90
   8   1   5   23.40    6.80
  -8  -1   5   14.20    6.90
   8   1   5   12.20    5.90
   8  -1  -5   11.50    5.50
  -8  -1   5   26.80    4.80
  -8  -1   5    7.70    3.70
   8   1   5   15.70    7.00
   8  -1   6   13.50    8.80
   8   1  -6   -0.10    5.70
   8   1  -6    0.50    4.40
   8  -1   6    8.30    7.90
  -8   1   6   11.90    6.30
  -8   1   6    0.90    3.60
   8   1  -6   -1.80    5.30
  -8  -1   6   -1.50    3.60
   8  -1  -6    3.60    5.90
   8  -1  -6   -0.30    5.40
  -8  -1   6   -1.20    3.60
  -8  -1   6    5.30    5.80
   8   1   6    4.10    8.10
   9   1   0   -1.40    2.80
  -9   1   0    3.60    2.90
   9  -1   0   -1.20    2.50
   9  -1   0   -0.40    4.20
  -9  -1   0   -1.50    3.80
  -9  -1   0    2.70    4.20
  -9   1   0   -1.20    3.50
   9  -1   0    4.10    3.20
  -9  -1   0    3.10    3.30
  -9  -1   0    1.00    2.80
   9   1   0    3.10    3.10
   9   1   0    1.10    2.30
   9   1   0    4.00    2.80
  -9  -1   0    2.20    2.90
   9  -1   0    0.90    4.90
  -9  -1   0   10.40    5.50
  -9   1   0    1.80    1.80
  -9   1   0    3.90    3.30
  -9   1   0    2.80    4.40
   9   1   0   -2.40    3.90
  -9   1   0    0.90    2.50
  -9   1   0    1.60    4.10
   9   1   0    9.20    5.50
   9   1   0    1.60    3.90
  -9   1   0    0.40    4.90
   9  -1   0    0.30    1.80
  -9  -1   0    0.20    3.90
  -9   1   0    4.60    3.10
  -9  -1   0   -1.10    2.50
   9  -1   0   -0.40    2.80
   9  -1   0    2.50    3.90
   9   1  -1  157.68   12.40
  -9  -1  -1  116.69    9.60
  -9  -1  -1  149.19    8.70
   9  -1   1  142.79   11.60
   9   1  -1  134.59    8.20
  -9   1   1  140.99   10.80
  -9  -1  -1  132.39   11.60
   9  -1   1  130.79    7.80
  -9   1   1  144.79   10.60
   9  -1   1  116.69    8.10
  -9   1   1  126.49    8.10
   9  -1   1  134.39    9.70
   9  -1   1  125.29    9.10
  -9  -1  -1  142.79    8.60
   9  -1   1  124.49   12.90
  -9   1   1  131.59    9.80
  -9  -1  -1  144.29   12.00
   9  -1   1  121.19    9.70
  -9  -1  -1  128.29    9.40
   9  -1   1  141.09   10.30
  -9  -1  -1  152.98   10.50
  -9  -1  -1  147.59   13.10
  -9   1   1  137.59   12.00
  -9  -1  -1  143.39   10.10
   9  -1   1  133.09   11.80
   9  -1   1  135.69    8.50
  -9   1   1  124.79   11.90
  -9   1  -1  138.19   11.40
   9  -1  -1  131.59   10.50
   9   1   1  131.99   11.80
  -9   1  -1  139.99    8.80
  -9  -1   1  141.79   10.40
  -9  -1   1  131.39   10.50
  -9   1  -1  135.39    8.50
   9  -1  -1  148.29   11.10
  -9   1  -1  129.69   12.10
   9   1   1  132.49   10.40
  -9   1  -1  152.48   13.30
   9   1   1  141.79    8.70
  -9  -1   1  152.28   12.60
   9  -1  -1  124.79    9.70
   9  -1  -1  129.79    8.40
   9  -1  -1  135.39   12.20
  -9   1  -1  138.29   10.10
  -9   1  -1  132.19    7.80
  -9  -1   1  135.69    9.90
  -9  -1   1  136.29    8.50
  -9   1  -1  138.19    9.50
   9   1   1  124.39    8.10
   9   1   1  137.09    9.90
  -9  -1   1  144.19   12.10
  -9   1  -1  133.39    9.90
   9   1   1  142.89   13.40
   9   1   1  129.29    9.10
   9   1   1  136.19   11.50
  -9   1  -1  139.89   10.00
  -9  -1   1  130.79    8.20
   9   1   1  145.29   10.00
  -9  -1  -2 1647.74   76.29
   9  -1   2 1622.34   76.09
  -9  -1  -2 1601.54   74.49
  -9   1   2 1478.35   77.99
   9  -1   2 1604.74   76.39
  -9   1   2 1598.24   76.69
   9  -1   2 1603.14   77.69
  -9  -1  -2 1598.54   74.49
  -9  -1  -2 1585.34   75.89
  -9   1   2 1716.53   73.79
   9  -1   2 1652.03   74.89
   9  -1   2 1577.74   73.79
  -9  -1  -2 1664.83   74.89
  -9  -1  -2 1580.74   74.79
  -9  -1  -2 1707.73   75.89
  -9  -1  -2 1561.44   78.39
   9  -1   2 1606.84   79.09
   9  -1   2 1547.95   75.79
  -9   1   2 1669.83   75.49
  -9  -1  -2 1550.74   77.49
  -9  -1  -2 1688.53   76.29
   9  -1   2 1606.54   74.49
  -9  -1  -2 1641.84   77.69
   9  -1   2 1552.04   75.29
   9  -1   2 1605.84   74.59
   9  -1   2 1534.85   77.69
   9  -1  -2 1575.94   73.69
  -9   1  -2 1573.64   77.49
  -9   1  -2 1697.03   75.89
   9   1   2 1581.14   79.09
  -9   1  -2 1630.94   74.59
  -9   1  -2 1702.33   74.59
  -9   1  -2 1634.14   77.49
   9  -1  -2 1626.04   74.69
  -9  -1   2 1405.86   77.69
  -9   1  -2 1733.43   76.39
  -9   1  -2 1692.53   74.99
   9   1   2 1556.94   74.09
   9   1   2 1646.54   77.89
  -9  -1   2 1667.53   75.49
  -9   1  -2 1683.43   76.39
   9   1   2 1555.74   74.49
   9   1   2 1690.83   76.19
  -9   1  -2 1507.75   74.79
   9   1   2 1622.24   75.99
   9   1   2 1591.34   74.59
  -9  -1   2 1688.03   74.49
  -9  -1   2 1582.74   73.79
  -9  -1   2 1661.13   76.99
   9   1   2 1600.34   77.89
   9  -1  -2 1596.74   77.49
   9  -1  -2 1619.84   77.19
   9  -1  -2 1634.44   76.39
  -9   1  -2 1567.84   75.89
   9   1   2 1537.15   75.29
   9   1   2 1603.54   76.29
   9   1   2 1680.63   74.99
   9  -1   3  512.95   31.30
   9  -1   3  519.45   28.20
  -9  -1  -3  539.65   29.80
  -9   1   3  557.94   27.60
   9  -1   3  471.75   25.00
   9  -1   3  485.95   29.80
   9  -1   3  562.24   26.80
   9  -1   3  504.35   26.50
  -9  -1  -3  517.15   26.00
  -9  -1  -3  561.24   30.70
  -9   1   3  448.36   25.70
   9  -1   3  442.06   29.10
  -9   1   3  463.95   29.30
   9  -1   3  519.45   26.20
  -9   1   3  467.55   30.50
  -9   1   3  465.55   27.00
  -9  -1  -3  562.94   28.60
   9  -1   3  555.64   28.10
  -9  -1  -3  556.54   29.80
  -9  -1  -3  467.55   26.40
  -9  -1  -3  562.64   28.30
  -9   1   3  560.84   26.00
   9  -1   3  547.45   26.20
  -9  -1  -3  458.05   27.30
   9  -1   3  522.25   27.40
  -9  -1  -3  549.85   27.00
   9  -1   3  547.85   28.80
  -9  -1  -3  481.55   26.60
   9  -1   3  531.35   27.00
  -9  -1  -3  497.95   26.40
   9   1   3  536.15   26.60
  -9  -1   3  462.95   29.10
  -9  -1   3  450.35   25.70
  -9   1  -3  560.04   27.10
  -9   1  -3  565.04   28.50
  -9  -1   3  444.46   30.20
   9   1   3  521.85   27.50
   9   1   3  536.65   28.20
  -9   1  -3  574.54   29.90
  -9   1  -3  555.24   28.50
  -9  -1   3  458.65   26.90
  -9   1  -3  455.25   26.30
  -9  -1   3  544.95   25.80
   9   1   3  525.65   26.20
  -9   1  -3  476.95   27.40
  -9   1  -3  544.05   29.60
   9  -1  -3  515.35   28.80
  -9  -1   3  523.85   27.60
  -9   1  -3  536.65   30.60
   9   1   3  498.45   31.20
   9   1   3  542.15   28.40
   9   1   3  527.25   26.20
   9   1   3  508.25   30.00
  -9   1  -3  481.25   26.30
   9  -1  -3  553.44   26.00
  -9   1  -3  508.05   26.50
   9  -1  -3  509.95   29.80
   9   1   3  452.15   29.10
   9   1   3  555.84   26.80
  -9   1  -3  466.25   26.60
   9   1   3  539.85   27.00
   9   1   3  501.95   28.30
  -9   1  -3  562.34   28.50
   9  -1  -3  533.55   26.80
  -9   1   4 2133.19   97.09
  -9  -1  -4 1808.72   98.19
   9  -1   4 2235.58   98.39
   9  -1   4 1794.72   98.79
  -9  -1  -4 2192.98   99.39
   9  -1   4 2087.69   96.79
   9  -1   4 2227.28   97.59
   9   1  -4 2154.88   97.69
   9  -1   4 2190.18   96.79
   9  -1   4 2066.29   98.39
  -9  -1  -4 1773.32   98.39
   9   1  -4 2098.09   96.09
   9  -1   4 2128.29   97.69
   9  -1   4 2220.88   98.09
  -9   1   4 2084.89   96.09
  -9  -1  -4 2173.78   97.79
   9  -1   4 2108.19   97.29
   9  -1   4 2162.18   99.69
  -9  -1  -4 2227.88   98.19
   9   1  -4 2156.78   97.39
  -9  -1  -4 2102.09   97.39
   9   1   4 2115.49   96.79
   9   1   4 2231.18   98.19
   9   1   4 2189.08   97.69
   9   1   4 1791.72   98.79
   9  -1  -4 2219.98   98.39
   9   1   4 2149.88   98.69
  -9   1  -4 2146.99   97.79
   9   1   4 2257.67   99.89
   9   1   4 2167.08   97.79
   9   1   4 2180.68   97.39
  -9   1  -4 2119.39   99.29
  -9   1  -4 2155.18   97.99
  -9  -1   4 2179.88   96.99
  -9   1  -4 2130.39   97.49
  -9   1  -4 1805.62   98.29
  -9  -1   4 1792.02   95.89
   9  -1  -4 2149.78   97.29
   9   1   4 1741.63  101.49
  -9   1  -4 1822.72   98.59
  -9  -1   4 2123.19   97.09
   9   1   4 2216.88   98.29
   9   1  -5  293.27   18.80
  -9   1   5  242.48   16.60
   9  -1   5  312.27   19.00
   9   1  -5  304.87   19.50
  -9  -1  -5  297.67   18.90
   9  -1   5  344.37   19.70
   9   1  -5  302.47   17.60
   9  -1   5  303.17   18.90
  -9  -1  -5  230.48   18.30
   9  -1   5  281.67   18.20
  -9   1   5  308.47   18.70
  -9   1   5  307.97   17.60
  -9  -1   5  323.27   18.90
   9   1   5  300.57   18.50
   9  -1  -5  307.27   17.50
  -9  -1   5  264.47   16.80
   9  -1  -5  281.27   17.80
   9   1   5  298.87   18.90
  -9   1  -5  276.17   19.30
   9  -1  -5  326.97   18.90
   9   1   5  316.57   19.20
  -9   1  -5  229.98   18.10
  -9   1  -5  303.57   18.90
   9   1   5  313.37   19.60
   9  -1   6  835.82   41.70
   9   1  -6  757.12   39.60
  -9   1   6  744.53   39.40
   9  -1  -6  765.82   39.90
   9   1   6  803.32   41.50
   9  -1  -6  756.02   39.60
 -10   1   0 2396.06  110.89
 -10  -1   0 2372.96  107.09
  10  -1   0 2314.87  107.29
  10   1   0 2299.17  109.19
 -10   1   0 2435.46  107.79
  10   1   0 2369.66  109.89
 -10   1   0 2254.97  107.39
 -10   1   0 2403.16  109.69
  10   1   0 2305.37  111.29
  10   1   0 2237.08  106.99
  10  -1   0 2368.46  109.29
 -10  -1   0 2391.96  111.19
 -10  -1   0 2260.27  107.29
 -10  -1   0 2345.07  108.49
  10  -1   0 2377.76  106.99
 -10  -1   0 2458.95  109.89
 -10   1   0 2388.06  106.79
  10   1   0 2226.18  106.49
  10  -1   0 2315.87  107.69
  10   1   0 2378.56  107.79
  10  -1   0 2361.96  111.29
 -10  -1   0 2198.08  106.69
  10   1   0 2310.27  107.29
 -10  -1   0 2373.96  109.09
  10  -1   0 2344.77  109.89
 -10  -1   0 2403.26  107.69
 -10   1   0 2347.36  108.99
 -10  -1  -1  222.88   13.90
  10  -1   1  202.58   14.60
 -10  -1  -1  213.98   16.40
 -10  -1  -1  229.38   14.60
 -10  -1  -1  219.88   12.40
 -10   1   1  232.88   15.10
 -10   1   1  239.08   16.70
  10   1  -1  215.98   12.10
 -10  -1  -1  244.28   16.10
  10  -1   1  182.48   17.20
 -10   1   1  239.98   14.30
  10  -1   1  233.18   17.20
 -10  -1  -1  248.38   18.30
  10  -1   1  214.18   13.80
  10  -1   1  237.98   14.20
 -10  -1  -1  191.98   13.10
  10  -1   1  221.98   16.30
 -10  -1  -1  194.48   13.50
 -10   1   1  211.58   14.30
  10  -1   1  206.88   13.00
 -10   1   1  186.08   15.40
 -10  -1  -1  223.48   12.50
  10  -1   1  222.48   12.50
 -10   1  -1  264.87   15.10
  10   1   1  241.98   16.30
 -10   1  -1  201.28   13.10
  10  -1  -1  251.37   17.40
  10   1   1  204.58   17.80
 -10  -1   1  219.18   14.10
  10   1   1  200.48   11.90
 -10   1  -1  223.38   16.20
  10   1   1  229.78   14.10
  10   1   1  225.58   13.90
 -10  -1   1  182.68   15.20
 -10  -1   1  238.68   14.30
 -10  -1   1  226.28   12.60
 -10   1  -1  219.58   17.90
  10  -1  -1  225.18   12.50
 -10  -1   1  210.38   14.80
  10   1   1  222.98   16.70
 -10   1  -1  192.58   13.50
 -10  -1   1  224.78   16.40
 -10   1  -1  218.28   12.30
  10   1   1  218.08   13.10
  10   1   1  225.28   14.70
 -10   1  -1  255.57   17.60
  10  -1  -1  233.88   14.30
  10   1   1  212.58   12.60
  10  -1  -1  228.08   15.10
 -10   1  -1  253.87   14.50
 -10  -1  -2  924.61   41.60
 -10  -1  -2  746.33   41.00
 -10   1   2  885.01   44.00
 -10  -1  -2  906.51   43.30
 -10  -1  -2  808.22   42.10
  10  -1   2  863.11   42.10
  10  -1   2  846.32   42.60
 -10   1   2  742.33   41.20
 -10   1   2  909.91   42.50
  10  -1   2  896.31   41.50
 -10   1   2  766.42   44.80
 -10  -1  -2  878.81   41.00
 -10  -1  -2  928.31   44.80
 -10  -1  -2  926.01   43.00
  10  -1   2  905.51   45.10
 -10  -1  -2  917.41   46.10
  10  -1   2  851.61   41.10
 -10   1   2  755.12   43.20
 -10  -1  -2  863.71   40.90
  10  -1   2  875.81   43.20
  10  -1   2  723.03   45.30
  10  -1   2  889.61   40.90
 -10  -1  -2  935.31   45.20
  10  -1   2  918.81   42.90
 -10  -1   2  744.93   41.00
 -10  -1   2  905.51   44.30
  10   1   2  841.82   40.50
  10   1   2  929.91   41.70
  10   1   2  834.32   41.00
  10   1   2  912.71   43.40
 -10  -1   2  760.32   44.70
  10  -1  -2  862.81   44.40
  10   1   2  884.61   45.00
 -10   1  -2  801.22   41.20
  10   1   2  920.01   43.00
 -10  -1   2  895.91   42.60
 -10   1  -2  923.41   46.10
  10   1   2  880.31   42.10
 -10   1  -2  736.23   42.30
  10   1   2  752.12   45.70
 -10  -1   2  779.82   43.30
 -10   1  -2  874.61   42.80
 -10   1  -2  902.51   43.20
 -10   1  -2  946.01   41.10
 -10   1  -2  780.92   42.10
 -10   1  -2  876.41   44.50
 -10   1  -2  903.51   44.90
 -10   1  -2  884.41   41.60
  10   1   2  865.51   41.00
  10   1   2  856.31   42.60
 -10  -1   2  873.71   41.40
  10  -1  -2  921.01   44.70
 -10  -1  -3  100.89    8.80
 -10  -1  -3   93.69    8.70
 -10  -1  -3   91.19    9.40
  10  -1   3  103.09    9.90
  10  -1   3  101.49    9.10
 -10  -1  -3   81.19    8.50
  10  -1   3  113.49    9.70
 -10  -1  -3   91.49    9.60
  10  -1   3   87.19   10.50
 -10   1   3   77.19    8.80
 -10   1   3  108.89   10.70
  10  -1   3  100.09    8.50
  10  -1   3   96.29    8.40
  10  -1   3   92.09    9.00
 -10  -1  -3   92.29   10.30
  10  -1   3   93.29   10.40
  10  -1   3   91.59    9.80
 -10  -1  -3   95.49   10.40
 -10   1   3   86.39    7.80
 -10  -1  -3  108.29   11.20
  10  -1  -3   98.39    9.00
 -10  -1   3   87.79    7.60
 -10   1  -3   99.29    9.40
  10   1   3   97.89    8.90
 -10  -1   3   73.49   11.50
 -10  -1   3   90.99    8.70
  10   1   3  119.89    9.90
 -10   1  -3  108.29   11.20
  10   1   3   88.99    9.90
  10   1   3   87.09    9.40
  10   1   3   89.69    8.60
  10  -1  -3   98.09    7.90
  10   1   3  101.29    8.60
 -10  -1   3   76.29   10.60
 -10   1  -3   93.09    8.70
 -10   1  -3   83.79    9.90
 -10   1  -3  102.19    9.00
  10   1   3  111.39   11.30
  10   1   3   96.29   10.40
 -10  -1   3  101.99    8.60
 -10   1  -3   92.09    9.00
  10  -1  -3   88.49   11.60
 -10   1  -3   90.69    9.70
 -10   1  -3  112.49   11.10
 -10  -1   3   97.89   10.50
  10  -1   4    2.90    5.10
 -10  -1  -4    1.50    5.40
 -10   1   4    2.40    4.80
  10  -1   4   -1.60    4.90
 -10  -1  -4    3.20    4.30
  10  -1   4   -0.80    5.00
  10  -1   4    5.50    5.40
 -10  -1  -4   -2.40    4.90
 -10  -1  -4   10.90    4.50
  10  -1   4    1.10    5.30
 -10  -1  -4    1.40    5.80
 -10   1   4    1.80    4.60
 -10  -1  -4    1.80    4.80
 -10   1   4    2.70    6.70
 -10   1   4    7.90    4.10
  10   1   4   11.40    5.70
  10   1   4    6.20    5.40
  10   1   4   -3.80    5.00
 -10   1  -4   13.30    5.70
 -10  -1   4    1.00    6.30
 -10   1  -4    0.80    4.30
 -10  -1   4    6.40    5.00
  10  -1  -4    2.20    4.50
 -10   1  -4   10.80    4.60
 -10   1  -4    3.10    5.00
  10   1   4    2.30    5.40
 -10   1  -4   12.00    5.90
 -10  -1   4    6.90    4.20
 -10  -1   4   -3.10    4.60
  10  -1  -4    6.70    5.30
  10   1   4    2.50    4.70
  10   1   4    3.30    5.20
 -10   1  -4    0.60    5.90
 -10  -1  -5   25.10    7.00
  10   1  -5   22.30    5.60
  10  -1   5   28.80    7.00
  10  -1   5   20.70    7.20
 -10   1   5   21.90    5.40
 -10   1   5   19.70    6.40
  10   1  -5   12.90    6.10
 -10  -1  -5    4.40    5.70
  10  -1  -5   12.30    6.00
 -10  -1   5   13.80    4.90
  10   1   5   17.50    6.20
 -10  -1   5   17.10    6.50
 -10   1  -5   19.80    6.70
 -10   1  -5    6.50    5.80
  10   1   5   20.00    7.00
  10   1  -6  217.48   15.60
  11   1   0   -0.60    5.00
  11  -1   0    2.30    4.10
 -11  -1   0    1.50    3.90
 -11  -1   0   -0.10    4.90
  11   1   0   -1.30    3.40
  11   1   0   12.00    7.10
  11   1   0   -0.20    2.80
 -11  -1   0   -0.30    4.70
  11  -1   0    6.30    5.40
  11  -1   0    4.50    3.50
 -11   1   0    6.10    3.60
 -11   1   0    5.20    5.30
  11  -1   0    0.50    6.30
 -11   1   0    3.40    4.10
 -11   1   0    4.50    6.60
 -11  -1   0    7.00    6.60
  11   1   0    2.80    4.10
  11  -1   0    1.40    5.30
 -11   1   0    1.60    5.30
 -11   1   0    2.70    3.30
 -11  -1   0    7.30    5.90
  11  -1   0    2.40    3.70
 -11  -1   0    3.30    3.60
 -11  -1  -1    7.60    6.00
 -11  -1  -1   12.10    4.60
  11  -1   1   18.50    5.10
  11  -1   1   12.30    3.90
 -11  -1  -1   18.60    7.50
 -11  -1  -1    7.50    4.00
 -11  -1  -1    7.90    3.60
 -11   1   1   -3.60    4.90
 -11  -1  -1    6.70    5.00
 -11   1   1    7.50    6.40
 -11  -1  -1    6.10    4.10
  11  -1   1   17.70    7.70
  11  -1   1   14.90    5.50
 -11  -1  -1   10.20    6.50
  11  -1   1    8.50    4.60
 -11   1   1    7.50    5.00
  11  -1   1   17.90    4.30
 -11   1   1    9.30    5.70
  11  -1   1    2.60    6.50
  11  -1   1    5.10    6.40
  11   1  -1   12.90    3.50
 -11   1  -1    8.00    4.60
 -11  -1   1    4.70    6.30
 -11   1  -1    7.10    4.30
  11   1   1   10.40    5.30
 -11  -1   1    7.80    4.90
 -11   1  -1    2.10    5.90
 -11   1  -1   12.60    3.70
 -11  -1   1   11.00    3.90
 -11  -1   1    9.20    4.70
  11   1   1   18.50    5.10
  11  -1  -1   13.20    6.00
 -11   1  -1   -3.90    6.50
 -11   1  -1    8.90    4.00
 -11  -1   1    7.00    5.40
  11   1   1   10.70    4.00
  11  -1  -1   15.70    4.00
  11   1   1   10.60    4.80
  11   1   1    3.90    6.60
  11   1   1   16.60    7.30
  11   1   1   10.60    3.20
  11   1   1   12.40    6.30
 -11  -1   1   -4.60    4.50
 -11   1  -1   10.40    5.20
  11  -1  -1   10.60    6.70
  11  -1  -1   13.00    5.20
 -11   1  -1   -1.30    5.10
  11  -1   2  482.25   26.50
 -11   1   2  484.25   27.50
 -11  -1  -2  466.95   24.20
  11  -1   2  453.15   23.70
 -11   1   2  457.95   25.40
 -11  -1  -2  402.76   24.60
  11  -1   2  460.05   23.40
  11  -1   2  473.85   25.70
  11  -1   2  456.95   24.80
  11  -1   2  448.76   24.10
  11  -1   2  527.55   28.80
 -11  -1  -2  472.35   28.00
 -11  -1  -2  486.45   25.80
 -11  -1  -2  485.45   26.20
  11  -1   2  502.85   25.90
 -11   1   2  419.06   26.20
 -11  -1   2  409.66   23.70
  11   1   2  528.15   28.60
 -11  -1   2  473.05   25.50
 -11  -1   2  540.95   28.20
 -11   1  -2  489.45   26.20
 -11   1  -2  480.35   25.90
 -11   1  -2  476.85   24.50
  11   1   2  459.65   23.80
 -11   1  -2  404.46   23.60
  11   1   2  480.85   24.30
  11   1   2  480.05   25.80
 -11   1  -2  471.75   28.00
 -11  -1   2  473.45   24.30
  11   1   2  483.55   26.60
  11   1   2  499.15   25.90
 -11  -1   2  417.66   25.90
  11   1   2  481.25   25.00
 -11   1  -2  422.36   24.70
 -11   1  -2  413.36   23.20
 -11  -1  -3   45.80    7.50
 -11   1   3   53.09   10.60
  11  -1   3   55.59    7.50
  11  -1   3   58.99    8.00
 -11  -1  -3   52.29    6.80
  11  -1   3   49.10    8.90
 -11  -1  -3   36.70    7.50
 -11   1   3   44.50    8.60
 -11  -1  -3   52.39    8.60
  11  -1   3   67.19    7.30
  11  -1   3   60.79    8.80
 -11   1   3   46.60    8.40
 -11  -1  -3   63.29    7.10
 -11  -1  -3   69.19   11.20
 -11   1   3   40.90    6.50
 -11  -1  -3   63.89    7.60
  11  -1   3   61.39    7.40
 -11  -1  -3   38.80    6.20
  11  -1   3   60.19    9.80
 -11   1  -3   59.59    8.50
 -11  -1   3   49.50   10.20
 -11   1  -3   42.50    7.00
  11   1   3   62.69    9.10
  11   1   3   45.30    7.40
  11   1   3   54.09    6.70
 -11  -1   3   56.29    9.00
 -11  -1   3   47.00    8.70
  11   1   3   58.19   10.70
  11   1   3   67.89    7.60
 -11   1  -3   52.29    9.80
 -11   1  -3   62.09    7.00
 -11   1  -3   43.50    6.30
 -11   1  -3   51.49    8.20
 -11  -1   3   64.49    7.30
  11   1   3   46.80    9.20
 -11  -1   3   54.69    7.00
  11   1   3   49.40    6.90
 -11   1  -3   47.70    7.30
  11   1   3   59.49    7.60
  11  -1   4  732.13   38.40
  11  -1   4  780.02   39.70
 -11   1   4  806.42   38.30
 -11  -1  -4  779.62   39.60
  11  -1   4  799.52   39.30
  11  -1   4  759.32   38.50
 -11  -1  -4  817.52   39.40
  11  -1   4  759.32   39.10
  11   1   4  781.72   39.80
  11   1   4  730.63   39.00
 -11   1  -4  777.92   39.70
  11   1   4  761.22   38.50
 -11  -1   4  748.93   39.40
 -11   1  -4  707.53   38.90
  11  -1   5   46.50    8.40
 -11   1   5   21.90    5.10
 -11   1   5   50.69    8.00
 -11  -1   5   28.20    5.70
  11   1   5   31.30    7.70
  11  -1  -5   51.49    7.90
  12   1   0  408.66   22.00
  12  -1   0  403.86   24.40
  12  -1   0  433.46   25.90
  12  -1   0  377.66   21.40
 -12   1   0  411.36   22.60
  12  -1   0  399.16   22.00
 -12  -1   0  429.86   24.60
  12   1   0  422.66   24.80
 -12   1   0  392.26   25.10
 -12   1   0  423.36   24.60
  12  -1   0  409.76   22.60
  12   1   0  408.76   22.70
 -12  -1   0  432.46   25.40
 -12  -1   0  417.06   22.70
  12  -1   1  920.41   48.50
  12  -1   1 1024.50   53.09
  12  -1   1 1086.09   50.49
 -12   1   1 1048.40   52.09
  12  -1   1  983.60   49.50
 -12   1   1 1054.09   51.19
 -12  -1  -1 1072.79   50.49
 -12  -1  -1 1077.99   51.19
  12  -1   1  999.90   51.09
  12  -1   1 1023.70   50.39
 -12  -1  -1 1013.20   52.59
 -12   1   1 1090.59   53.99
 -12   1  -1 1046.30   51.09
  12  -1  -1 1080.99   51.49
 -12   1  -1 1044.70   50.49
  12   1   1 1077.19   51.29
  12  -1  -1  926.91   49.10
  12   1   1 1045.20   50.49
  12   1   1 1135.19   53.69
 -12  -1   1 1070.79   51.29
 -12  -1   1 1040.60   53.89
 -12  -1   1 1039.90   49.30
 -12   1  -1  957.00   48.50
 -12  -1   1 1095.19   52.39
 -12   1  -1 1030.80   52.79
  12  -1  -1 1116.19   54.99
  12   1   1 1013.30   50.39
  12   1   1 1007.20   49.50
 -12  -1  -2  106.99   10.00
 -12   1   2  119.49   11.50
  12  -1   2  139.69   10.30
 -12  -1  -2  117.49    9.90
  12  -1   2  136.79   12.90
 -12  -1  -2  113.69   11.80
 -12   1   2  119.59   13.40
 -12  -1  -2   86.09    8.90
 -12  -1  -2  133.99   11.80
  12  -1   2  134.39   12.20
  12  -1   2  118.29   11.90
  12  -1   2  121.39   10.80
 -12   1   2   95.49   12.80
 -12   1   2  140.09   12.20
  12   1   2  128.29    9.50
  12   1   2  127.99   11.90
 -12  -1   2  101.09   11.20
  12   1   2  119.59   10.20
  12   1   2  134.39   12.50
  12   1   2  128.49   12.00
 -12   1  -2  128.29   12.30
 -12  -1   2  138.29   12.10
 -12   1  -2   86.29    8.80
 -12  -1   2  122.09   13.40
 -12   1  -2   97.09   10.60
 -12  -1   2   94.49   12.50
 -12  -1   2  122.09   10.20
 -12   1  -2  131.39   12.60
 -12   1  -2  106.49    9.90
  12   1   2  127.29   11.00
 -12  -1  -3  305.37   20.20
 -12  -1  -3  323.37   18.50
  12  -1   3  296.87   18.10
  12  -1   3  307.17   19.50
  12  -1   3  335.57   18.60
 -12   1   3  318.37   20.90
  12  -1   3  301.27   20.20
  12  -1   3  300.77   17.70
 -12  -1  -3  256.57   17.50
 -12   1  -3  315.67   20.40
  12   1   3  281.67   17.50
  12   1   3  295.27   18.00
  12   1   3  297.67   19.90
 -12  -1   3  307.67   21.10
 -12  -1   3  314.07   18.40
 -12   1  -3  306.67   18.70
  12   1   3  325.67   18.70
  12   1   3  285.57   19.10
 -12   1  -3  276.07   17.50
 -12  -1  -4    0.80    4.50
 -12  -1  -4    6.80    5.90
  12  -1   4    6.10    5.50
 -12   1   4    0.70    4.60
 -12  -1  -4    5.80    5.20
 -12  -1   4   -0.50    6.30
 -12  -1   4   -0.10    4.60
  12   1   4   10.80    5.90
  12   1   4   -1.60    5.10
 -12   1  -4    3.30    4.40
 -12   1  -4    4.60    5.10
  13  -1   0   -4.40    5.50
  13   1   0    2.30    4.60
  13  -1   0   -1.20    4.30
 -13  -1   0    3.70    4.90
 -13   1   0   -1.90    4.40
  13   1   0    4.80    4.30
 -13   1   0    1.40    5.80
 -13  -1   0    5.80    6.10
  13  -1   1   91.89    9.60
  13  -1   1   90.79    9.50
 -13   1   1  124.69   12.70
 -13  -1  -1   88.19    9.40
 -13  -1  -1  107.99   10.70
 -13   1   1   98.69   10.70
 -13  -1  -1   64.19    7.80
  13  -1   1   84.89    9.70
 -13  -1   1   94.49   10.20
  13   1   1  100.49    9.80
  13   1   1   93.29   10.00
 -13   1  -1   84.59    9.20
  13   1   1   88.29    9.30
 -13  -1   1  114.59   12.10
 -13  -1   1   65.79   10.00
  13   1   1   94.09    8.70
 -13   1  -1   88.69   10.00
 -13  -1  -2    2.80    4.50
  13  -1   2    2.90    6.30
  13  -1   2    1.80    4.40
 -13   1   2    6.30    5.60
  13  -1   2    1.80    5.50
 -13   1   2    6.60    6.10
 -13  -1  -2    2.20    5.70
 -13  -1  -2    1.10    4.00
  13  -1   2   -6.00    4.40
  13  -1   2   -3.60    6.60
 -13  -1  -2   -5.80    6.40
 -13  -1   2    2.20    4.70
  13   1   2    2.00    5.50
 -13   1  -2    2.00    3.90
  13   1   2   -3.50    4.50
 -13   1  -2    0.10    4.00
  13   1   2    0.80    6.70
 -13   1  -2    3.00    4.80
 -13   1  -2    0.30    6.90
  13   1   2    4.10    6.20
 -13   1  -2   -3.10    5.50
 -13  -1   2    1.40    5.00
 -13  -1   2    5.80    6.20
 -13   1   3  352.66   23.60
 -13  -1  -3  397.66   21.80
 -13  -1  -3  294.87   20.50
  13  -1   3  387.16   21.50
  13  -1   3  337.07   20.00
  13   1   3  383.96   21.30
  13   1   3  365.26   21.20
 -13  -1   3  409.26   24.70
 -13   1  -3  330.07   20.70
  13  -1   4    5.10    5.70
 -13  -1  -4   -8.80    3.70
  13   1   4    0.70    5.40
 -13   1  -4    0.70    4.10
  14  -1   0   63.59   10.30
 -14  -1   0   54.19    8.00
  14   1   0   59.99    7.50
  14   1   0   60.79    8.30
  14  -1   0   65.59    8.40
  14  -1   1  278.37   18.70
 -14  -1  -1  310.77   19.30
  14  -1   1  272.77   17.90
  14  -1   1  269.57   17.70
 -14  -1   1  316.57   19.60
 -14   1  -1  222.48   16.10
  14   1   1  276.27   18.80
  14   1   1  282.87   18.10
 -14   1  -1  317.27   19.10
 -14  -1  -2   48.10    8.60
  14  -1   2   37.40    7.90
 -14   1   2   36.30    8.50
 -14   1   2   11.80    6.40
 -14  -1  -2   29.10    5.60
 -14  -1   2   31.80    8.20
 -14   1  -2   34.70    5.60
 -14   1  -2   23.20    5.40
  14   1   2   38.50    7.00
  14   1   2   35.30    7.50
 -14  -1   2   13.80    6.90
  14  -1   3   36.50    7.10
 -14  -1  -3   24.10    5.40
 -14   1  -3   21.10    5.30
 -14  -1   3   28.50    8.60
  14   1   3   26.30    6.60
  15  -1   0   -1.30    4.80
 -15  -1  -1   38.90    9.10
  15  -1   1   38.70    7.90
 -15  -1   1   34.00    8.30
  15   1   1   45.80    8.60
  15   1   1   38.00    8.00
 -15  -1  -2  135.09   13.00
 -15  -1  -2   90.69    9.80
  15  -1   2  139.79   12.90
  15   1   2  128.09   11.40
  15   1   2  127.49   12.60
 -15   1  -2   90.99    9.80
   0  -2   1    0.00    0.50
   0   2   1    0.80    0.70
   0  -2  -1    3.10    1.00
   0  -2   1    0.70    0.60
   0  -2   1    0.60    0.60
   0   2   1    0.60    0.60
   0  -2   1    2.60    0.80
   0  -2   1    1.20    0.70
   0  -2  -1    2.10    0.70
   0  -2  -1    1.40    0.80
   0   2  -1    3.40    0.90
   0  -2  -1    0.50    0.60
   0  -2   1    3.60    0.90
   0  -2   1    3.10    0.80
   0   2   1    0.80    0.70
   0  -2  -1    0.70    0.60
   0  -2  -1    0.90    0.60
   0   2  -1    1.20    0.70
   0   2  -1    1.70    0.70
   0  -2  -1    1.90    1.00
   0  -2   1    1.70    0.80
   0   2  -1    1.60    0.70
   0   2   1    0.00    0.50
   0   2   1    1.90    0.80
   0   2   1    4.30    1.20
   0  -2  -1    0.30    0.50
   0  -2  -1   -0.40    0.70
   0   2  -1    0.70    0.60
   0   2   1    1.10    0.70
   0  -2  -1    0.00    0.50
   0   2   1    0.90    0.90
   0  -2   1    1.30    0.60
   0  -2  -1    0.80    0.80
   0   2   1    1.50    0.80
   0   2  -1    0.40    0.60
   0   2   1    2.10    0.70
   0   2  -1    1.60    0.70
   0  -2   1   -0.30    0.50
   0  -2   1    1.30    0.60
   0   2  -1    2.50    0.80
   0  -2  -1    0.50    0.70
   0  -2   1    0.80    0.60
   0  -2  -1    0.50    0.50
   0   2   1    0.30    0.50
   0   2   1    3.10    0.90
   0   2   3    1.90    2.30
   0   2  -3    1.50    2.30
   0  -2  -3   -2.80    1.80
   0   2  -3    0.70    2.20
   0   2   3    2.40    2.40
   0  -2  -3    2.00    2.40
   0  -2  -3    0.30    2.20
   0  -2   3    3.10    2.50
   0  -2   3    1.70    2.40
   0  -2   3   -0.40    2.10
   0  -2  -3    3.40    2.00
   0  -2   3   -2.20    2.00
   0  -2   3    1.10    2.60
   0   2   3   -1.10    2.00
   0  -2  -3    4.00    2.60
   0   2   3    3.80    3.30
   0  -2   3   -1.90    1.90
   0  -2   3    5.60    2.90
   0   2   3    0.80    2.10
   0   2  -3    0.60    1.90
   0   2  -3    0.50    2.10
   0  -2   3    0.80    2.00
   0  -2   3   -1.90    2.00
   0  -2  -3    1.40    1.70
   0   2  -3    0.20    1.80
   0  -2  -3   -0.20    1.90
   0   2   3    1.00    2.20
   0  -2   3    2.50    2.10
   0  -2  -3   10.10    2.50
   0   2   3    3.30    2.30
   0  -2   3    2.30    3.10
   0  -2  -3    2.40    2.10
   0  -2   3    0.30    2.30
   0   2   3   -3.30    2.20
   0   2   3   -0.70    2.20
   0   2  -3    4.30    2.60
   0  -2   3    5.90    2.70
   0   2   3   -0.60    2.60
   0  -2  -3    2.30    3.00
   0  -2  -3    1.80    1.50
   0   2  -3    0.80    2.00
   0  -2  -3    3.00    2.80
   0   2  -3    4.70    2.20
   0  -2  -3    4.40    2.30
   0  -2   3    2.40    2.10
   0  -2  -3    3.40    2.50
   0  -2   3    1.00    1.80
   0  -2   3    0.60    3.00
   0  -2  -3    2.00    2.70
   0   2  -3    1.40    2.30
   0   2   3    2.50    2.80
   0   2   3    4.30    3.50
   0  -2  -3    2.60    2.10
   0   2   3    4.10    2.60
   0   2  -3    2.80    2.10
   0   2   3   -1.10    2.00
   0   2  -3    0.50    2.00
   0   2  -3    2.90    2.60
   0  -2   4 2775.42  119.79
   0   2   4 2580.24  118.39
   0  -2  -4 2472.25  117.09
   0   2   4 2520.35  117.29
   0  -2  -4 2477.35  118.89
   0  -2   4 2513.65  117.29
   0  -2   4 2624.34  117.59
   0   2   4 2574.24  117.89
   0   2  -4 2523.45  117.09
   0  -2   4 2812.32  118.79
   0  -2  -4 2673.53  117.89
   0  -2  -4 2463.45  116.99
   0  -2   4 2712.73  118.09
   0   2   4 2584.64  117.49
   0  -2   4 2780.92  117.79
   0  -2  -4 2553.14  117.29
   0   2  -4 2521.95  117.59
   0   2  -4 2412.36  117.09
   0  -2  -4 2469.05  117.59
   0  -2   4 2633.14  117.49
   0   2  -4 2643.84  117.79
   0  -2   4 2524.95  117.49
   0   2  -4 2307.87  116.89
   0   2   4 2472.15  116.99
   0   2  -4 2583.84  117.99
   0   2   4 2545.65  117.39
   0   2  -4 2585.74  117.39
   0  -2  -4 2643.44  118.09
   0  -2  -4 2431.36  117.19
   0   2   4 2542.85  117.79
   0  -2   4 2537.55  117.09
   0  -2  -4 2467.15  117.29
   0   2   4 2746.33  118.39
   0  -2  -4 2419.06  117.09
   0   2  -4 2638.44  118.19
   0  -2   4 2767.12  119.89
   0   2  -4 2593.14  117.39
   0  -2  -4 2734.33  118.59
   0  -2   4 2601.34  116.89
   0   2  -4 2410.66  117.89
   0  -2   4 2679.23  117.89
   0  -2  -4 2346.27  116.39
   0   2   4 2505.55  119.49
   0  -2   4 2505.05  116.29
   0  -2  -4 2512.45  118.09
   0  -2   4 2516.55  117.19
   0   2   4 2492.55  117.49
   0  -2   4 2735.73  117.89
   0  -2   4 2833.52  118.59
   0   2  -4 2333.07  117.39
   0   2  -4 2389.36  117.19
   0   2   4 2361.06  119.09
   0   2   4 2664.43  117.69
   0  -2  -4 2473.25  118.99
   0   2   4 2598.94  117.89
   0   2   4 2624.94  117.29
   0  -2  -4 2646.54  117.89
   0  -2   5   -0.60    4.10
   0   2  -5   -0.80    3.60
   0   2  -5    0.00    4.40
   0   2  -5    1.00    4.30
   0   2   5    2.80    4.90
   0   2   5    4.30    4.70
   0   2   5   -1.80    5.20
   0  -2  -5   -3.00    3.40
   0  -2  -5   -3.90    4.40
   0   2   5    2.20    5.20
   0  -2   5   -2.00    5.00
   0  -2   5    3.50    4.60
   0  -2   5   -0.80    4.40
   0  -2   5    2.90    4.30
   0  -2   5   -4.40    4.00
   0   2  -5   -3.40    3.90
   0   2  -5    0.50    4.00
   0  -2  -5   -2.70    3.90
   0  -2  -5    1.50    4.00
   0  -2   5   -7.50    6.10
   0   2   5    0.20    4.70
   0   2   5    3.60    4.30
   0   2  -5   -0.50    4.30
   0   2  -5    5.50    4.40
   0  -2   5   11.50    7.00
   0  -2  -5   -1.00    3.70
   0  -2  -5    2.00    3.20
   0  -2   5    4.90    5.10
   0  -2  -5   -2.80    4.10
   0  -2  -5    0.30    5.10
   0   2  -5   -2.00    4.00
   0   2   5    5.20    4.60
   0   2   5    1.70    6.70
   0  -2   5    3.70    4.50
   0  -2   5   -0.10    5.10
   0   2  -5    1.60    4.80
   0  -2   5   -1.30    3.90
   0  -2   5    1.60    4.40
   0   2   5   -0.40    4.60
   0  -2  -5    1.50    4.10
   0   2   5    5.50    4.30
   0  -2  -5   -1.20    3.80
   0   2  -5   -0.30    4.10
   0   2   5    6.20    4.90
   0  -2  -5    2.10    4.00
   0   2   5    3.50    4.20
   0   2  -5    5.30    4.00
   0  -2  -5   -0.40    4.00
   0  -2   5   -5.00    4.50
   0  -2  -5    3.20    5.70
   0  -2   5    2.30    4.20
   0   2  -5    1.50    3.90
   0  -2  -5    1.20    4.20
   0  -2  -5    7.90    5.70
   0   2   5    3.60    4.30
   0   2   5    2.60    6.20
   0  -2   6    4.30    5.50
   0  -2  -6    1.20    5.40
   0  -2   6    7.90    5.40
   0   2  -6    3.40    5.20
   0  -2  -6    6.60    9.10
   0   2   6    2.30    5.70
   0   2  -6    5.90    5.20
   0   2  -6    7.60    5.70
   0  -2  -6    3.40    5.20
   0   2  -6    6.10    5.40
   0  -2  -6    1.00    5.20
   0  -2  -6   12.00    5.50
   0   2  -6   -0.70    5.10
   0   2   6    1.50    5.20
   0  -2   6   -2.40    5.10
   0  -2   6   -1.20    5.30
   0  -2   6    5.50    5.20
   0   2   6    0.40    5.10
   0  -2   6   -0.20    5.40
   0   2  -6    1.40    4.70
   0   2   6    3.90    5.40
   0  -2  -6    3.30    5.30
   0   2   6    4.10    5.40
   0  -2   6    4.20    5.70
   0   2   6    0.80    6.30
   0  -2  -6   21.80    5.60
   0   2   6   -0.50    8.10
   0  -2  -6    1.70    5.30
   0   2  -6    1.80    5.80
   0  -2   6    4.20    6.40
   0   2   6   13.30    9.20
   0   2   6    1.40    5.10
   0  -2   6    7.80    8.90
   0  -2  -6    1.00    5.00
   0  -2   6    4.90    4.90
   0  -2   6    6.80    8.60
   0  -2  -6    3.00    6.50
   0   2  -6    6.30    5.80
   0  -2   7    3.60    4.60
   0  -2  -7    7.70    6.20
   0  -2  -7   -4.20    6.10
   0   2  -7   -2.40    5.30
   0  -2   7   -0.10    4.60
   0   2   7   -0.20    5.90
   0  -2   7   -2.60    5.60
   0   2  -7    2.70    6.20
   0   2   7    1.60    4.60
  -1  -2  -1    4.70    1.00
  -1   2   1    2.00    0.70
  -1  -2  -1    1.60    0.90
   1   2  -1    2.80    0.70
  -1  -2  -1    0.80    0.70
  -1  -2  -1    1.50    0.70
  -1   2   1    1.20    0.80
   1  -2   1    2.90    1.00
  -1   2   1    2.40    1.00
  -1   2   1    2.20    1.10
  -1  -2  -1    3.30    1.00
  -1  -2  -1    4.50    1.00
  -1  -2  -1    1.80    0.90
   1  -2   1    0.70    0.70
   1   2  -1    2.10    0.80
   1  -2   1    2.10    0.80
   1  -2   1    2.20    0.90
   1  -2   1    0.60    0.70
  -1  -2  -1    2.00    0.80
  -1  -2  -1    2.30    0.90
  -1   2   1    1.70    1.20
   1   2  -1    4.60    0.90
   1  -2   1    3.00    0.90
   1  -2   1    2.80    0.90
   1   2  -1    3.80    0.90
  -1  -2  -1    2.50    0.90
  -1   2   1    0.90    0.70
  -1  -2  -1    3.10    0.90
  -1  -2  -1    3.80    1.00
  -1  -2  -1    1.80    0.90
  -1   2   1    3.10    1.00
  -1   2   1    2.30    0.70
  -1  -2  -1    2.80    0.90
  -1  -2  -1    1.40    0.80
  -1   2   1    2.50    0.80
   1  -2   1    1.30    0.80
  -1  -2  -1    2.60    0.90
   1  -2   1    1.90    0.90
   1  -2   1    1.60    0.80
   1  -2   1    3.00    1.00
   1   2  -1    1.50    0.80
   1  -2   1    1.80    0.80
  -1   2   1    2.00    0.60
   1  -2   1    1.40    0.80
  -1   2   1    1.40    0.70
  -1   2  -1    2.90    0.90
  -1   2  -1    1.30    0.80
  -1   2  -1    1.40    0.80
   1   2   1    1.60    0.90
  -1  -2   1    2.80    0.80
   1   2   1    2.50    0.90
   1   2   1    1.80    1.00
  -1   2  -1    1.90    0.90
   1  -2  -1    2.20    0.60
   1   2   1    1.80    0.80
   1   2   1    5.60    1.30
  -1   2  -1    2.70    0.90
   1  -2  -1    2.60    0.90
  -1  -2   1    2.50    0.80
  -1  -2   1    1.30    0.70
   1  -2  -1    1.50    0.70
   1  -2  -1    4.80    0.80
   1  -2  -1    2.80    0.70
   1  -2  -1    1.90    1.10
   1  -2  -1    1.20    1.10
  -1   2  -1    3.40    0.90
  -1   2  -1    4.40    1.00
   1   2   1    1.50    0.80
  -1  -2   1    1.20    1.00
  -1  -2   1    1.70    1.10
   1   2   1    1.10    0.90
   1   2   1    1.20    0.80
  -1  -2   1    1.10    0.70
   1  -2  -1    2.00    0.90
  -1   2  -1    1.20    0.80
  -1   2  -1    1.10    0.70
   1   2   1    1.60    0.90
  -1  -2   1    3.00    0.70
   1   2   1    1.30    0.90
  -1  -2   1    3.20    1.00
  -1   2  -1    1.90    0.80
  -1   2  -1    1.60    0.80
  -1   2  -1    1.20    0.80
   1   2   1    1.20    0.80
   1   2   1    2.60    0.90
   1   2   1    1.50    0.80
   1  -2  -1    1.10    0.90
  -1  -2   1    2.00    0.90
  -1   2  -1    1.50    0.80
  -1  -2   1    3.60    0.90
   1  -2  -1    2.20    0.70
   1  -2  -1    1.00    0.70
   1  -2  -1    3.30    0.70
   1   2   1    1.60    0.80
  -1  -2  -3   89.69    7.10
  -1   2   3   80.79    6.80
   1   2  -3   84.89    6.20
   1   2  -3   79.79    5.80
   1   2  -3   84.49    6.10
  -1  -2  -3   82.59    7.40
   1  -2   3   77.09    6.40
   1  -2   3   82.99    6.40
  -1  -2  -3   89.29    6.70
   1  -2   3   86.09    7.50
  -1  -2  -3   92.09    6.70
  -1   2   3   97.69    8.30
  -1  -2  -3   93.19    6.50
  -1   2   3   81.69    6.40
  -1  -2  -3   83.19    6.70
  -1  -2  -3   89.29    6.30
  -1   2   3   81.29    6.40
  -1  -2  -3   73.09    7.20
   1  -2   3   76.59    6.20
   1  -2   3   75.39    6.40
  -1   2   3  101.29    7.20
   1   2  -3   69.99    5.60
  -1  -2  -3   79.59    6.10
   1  -2   3   80.69    6.80
   1   2  -3   81.39    6.00
  -1  -2  -3   85.69    6.50
   1  -2   3   83.49    6.50
  -1   2   3   89.29    6.40
   1   2  -3   77.69    6.60
  -1   2   3   87.89    7.30
  -1  -2  -3   90.69    6.60
   1   2  -3   91.19    6.70
  -1  -2  -3   78.09    5.80
   1  -2   3   81.99    6.60
  -1   2   3   93.99    6.30
  -1   2   3   82.89    5.80
   1  -2   3   80.39    6.30
   1  -2   3   86.19    6.60
   1  -2   3   87.49    6.60
   1   2  -3   89.89    6.60
  -1   2   3   89.79    6.60
   1   2  -3   86.49    6.10
  -1  -2  -3   90.59    6.60
   1   2  -3   87.59    6.80
   1  -2   3   97.39    7.70
   1  -2   3   79.09    6.80
  -1   2   3   84.09    6.10
   1   2  -3   78.29    6.20
  -1   2   3   99.09    8.70
   1  -2   3   86.59    6.80
   1  -2   3   79.69    6.20
  -1  -2  -3   93.09    6.50
  -1  -2  -3   90.89    6.50
  -1   2   3   85.09    6.10
   1  -2   3   81.59    6.70
  -1  -2  -3   90.09    6.70
   1  -2  -3   79.29    5.70
  -1   2  -3   85.19    6.60
   1  -2  -3   78.09    5.90
  -1  -2   3   89.89    6.60
  -1   2  -3   87.39    6.60
  -1  -2   3   85.69    6.00
   1   2   3   84.09    6.60
  -1  -2   3   88.69    6.90
   1  -2  -3   81.89    6.00
   1  -2  -3   92.09    7.90
   1   2   3   90.69    6.80
  -1  -2   3   81.79    6.00
  -1  -2   3   89.49    6.20
  -1  -2   3   90.89    7.90
   1  -2  -3   87.29    6.10
  -1   2  -3   89.89    6.40
   1  -2  -3   95.99    7.20
   1   2   3   94.19    7.00
   1   2   3   80.49    7.60
   1  -2  -3   89.69    6.60
  -1   2  -3   77.59    6.30
   1   2   3   87.29    6.40
   1  -2  -3   85.99    5.70
   1   2   3   85.09    6.50
   1   2   3   90.69    6.50
  -1   2  -3   84.29    6.70
   1  -2  -3   85.89    6.40
   1   2   3   96.69    6.70
  -1  -2   3   80.29    5.40
  -1   2  -3   82.49    6.40
   1   2   3   85.49    6.90
  -1   2  -3   83.69    6.60
   1  -2  -3   92.09    6.70
  -1  -2   3   85.49    6.00
   1  -2  -3   82.89    6.20
  -1  -2   3   82.69    7.00
  -1   2  -3   86.29    6.40
  -1   2  -3   80.39    6.70
  -1   2  -3   79.29    6.60
  -1  -2   3   86.19    6.60
  -1   2  -3   87.39    6.30
   1  -2  -3   88.99    5.80
   1  -2  -3   89.99    5.20
  -1  -2   3   87.29    6.00
   1   2   3   80.49    6.60
  -1   2  -3   86.89    6.20
  -1  -2   3   81.39    6.10
  -1  -2   3   83.19    6.40
   1   2   3   93.99    7.80
   1   2   3   97.59    7.00
   1   2   3   83.19    6.50
   1  -2  -3   85.99    7.80
  -1  -2   3   89.79    8.20
   1  -2  -3   79.89    6.70
  -1  -2   3   87.49    6.40
  -1  -2   3   85.29    5.00
  -1   2   4 4546.75  204.68
  -1  -2  -4 4097.29  205.18
  -1   2   4 4404.56  205.08
  -1   2   4 4569.64  206.18
   1   2  -4 4402.16  204.88
   1   2  -4 4392.76  205.48
  -1   2   4 4674.13  206.58
  -1  -2  -4 4614.14  204.68
   1  -2   4 4472.55  207.08
  -1  -2  -4 4524.75  205.78
   1  -2   4 4495.15  205.48
   1   2  -4 4511.45  205.08
  -1   2   4 4626.64  205.18
  -1  -2  -4 4473.35  205.98
   1  -2   4 4487.85  206.18
   1   2  -4 4371.56  205.48
  -1  -2  -4 4533.05  205.88
  -1  -2  -4 4323.07  205.88
   1  -2   4 4553.44  207.18
  -1   2   4 4721.83  205.88
   1  -2   4 4590.84  205.68
   1  -2   4 4677.83  206.08
  -1   2   4 4389.96  207.78
  -1   2   4 4607.24  205.38
   1  -2   4 4600.64  206.38
   1  -2   4 4417.86  205.58
  -1  -2  -4 4663.03  205.98
  -1  -2  -4 4547.75  205.08
   1  -2   4 4611.74  205.38
  -1   2   4 4555.64  205.58
   1  -2   4 4418.26  205.28
  -1   2   4 4695.93  205.68
  -1  -2  -4 4339.77  205.28
  -1   2   4 4624.34  205.18
  -1  -2  -4 4531.45  206.78
  -1  -2  -4 4547.94  206.38
   1  -2   4 4503.75  205.98
   1  -2   4 4564.54  205.98
   1   2  -4 4509.15  206.08
   1  -2   4 4583.34  205.58
  -1   2   4 4510.35  205.88
   1   2  -4 4353.36  205.28
   1  -2   4 4546.45  204.98
  -1  -2  -4 4613.24  206.78
  -1  -2  -4 4459.15  205.48
   1   2  -4 4370.96  205.88
   1  -2   4 4500.95  205.58
   1  -2   4 4633.04  205.38
   1   2  -4 4267.07  205.08
  -1  -2  -4 4575.74  205.38
  -1   2   4 4731.43  207.98
   1   2  -4 4564.74  205.18
  -1  -2  -4 4603.54  205.68
  -1  -2  -4 4557.24  205.68
   1   2   4 4518.65  205.38
   1   2   4 4726.93  205.98
   1  -2  -4 4532.05  205.68
   1  -2  -4 4440.36  205.58
  -1  -2   4 4693.13  205.08
  -1  -2   4 4682.13  204.88
  -1   2  -4 4487.25  206.08
  -1  -2   4 4743.13  205.98
   1   2   4 4532.85  205.48
  -1  -2   4 4616.24  206.58
   1   2   4 4794.52  206.18
   1   2   4 4593.24  205.58
   1   2   4 4658.53  206.08
   1   2   4 4556.44  205.68
  -1  -2   4 4593.04  205.18
   1  -2  -4 4533.05  205.38
  -1  -2   4 4679.73  204.38
   1   2   4 4495.55  205.58
  -1  -2   4 4467.95  205.68
   1  -2  -4 4529.85  204.78
  -1   2  -4 4381.36  205.48
  -1   2  -4 4461.95  205.68
   1  -2  -4 4472.45  203.98
  -1  -2   4 4534.75  207.98
  -1   2  -4 4301.97  205.68
   1  -2  -4 4530.75  207.18
  -1   2  -4 4433.26  205.08
  -1  -2   4 4713.43  205.68
   1  -2  -4 4373.36  205.88
  -1   2  -4 4518.55  205.98
   1  -2  -4 4458.75  207.28
  -1   2  -4 4507.05  205.58
  -1   2  -4 4444.16  205.38
   1  -2  -4 4467.55  204.68
  -1   2  -4 4198.18  205.18
   1  -2  -4 4412.36  204.78
  -1  -2   4 4612.54  207.68
  -1  -2   4 4561.14  205.08
  -1  -2   4 4565.04  206.28
   1   2   4 4539.55  205.88
  -1   2  -4 4681.43  205.88
   1   2   4 4548.75  207.18
   1   2   4 4408.86  207.08
   1  -2  -4 4736.13  206.48
   1   2   4 4523.05  205.28
   1  -2  -4 4662.33  205.28
  -1  -2   4 4655.13  205.18
  -1  -2   4 4655.53  205.48
  -1   2  -4 4579.64  205.48
  -1   2  -4 4456.25  205.98
   1  -2  -4 4340.57  205.08
   1   2   4 4577.04  206.28
  -1  -2   4 4442.16  205.38
   1   2   4 4509.05  206.08
   1   2  -5   75.69    8.10
   1  -2   5   63.29    7.40
  -1   2   5   92.39   11.50
  -1   2   5   99.69    8.80
  -1   2   5   70.69    7.70
   1   2  -5   70.59    8.20
   1   2  -5   67.19    8.60
   1  -2   5   78.39    8.20
   1  -2   5   80.29   10.70
  -1   2   5   91.39    8.50
   1   2  -5   73.99    7.70
  -1   2   5   77.19    8.20
  -1  -2  -5   69.79    8.20
   1  -2   5   73.09    8.30
   1  -2   5   98.99   10.00
   1  -2   5   63.49    8.40
   1  -2   5   84.89    8.80
   1   2  -5   85.89    8.10
  -1   2   5   71.59    8.50
   1   2  -5   76.49    7.80
   1  -2   5   73.19    9.30
  -1  -2  -5   92.29    9.40
  -1   2   5   84.49    9.50
  -1  -2  -5  100.09    9.00
  -1  -2  -5   89.59   10.10
   1   2  -5   70.69    8.00
   1   2  -5   87.09    8.70
   1   2  -5   76.49    8.80
  -1   2   5   85.29    8.60
   1   2  -5   64.19    8.10
  -1   2   5   80.99    9.50
  -1  -2  -5   77.19    8.70
  -1  -2  -5   66.29    6.80
  -1  -2  -5   82.89    9.10
  -1   2   5   93.39   12.20
   1  -2   5   95.09    9.20
  -1  -2  -5   79.99    8.20
   1  -2   5   72.19    8.00
  -1  -2  -5   64.49    7.60
   1  -2   5   81.29    9.30
   1  -2   5   74.79    8.20
   1   2  -5   75.89    7.50
  -1   2   5   81.09    8.70
  -1   2   5   86.79    9.10
   1  -2   5   72.59   10.20
  -1  -2  -5   88.29    8.70
  -1  -2  -5   76.19    7.80
   1  -2   5   73.09    8.10
  -1  -2  -5   92.19    8.90
   1  -2   5   88.99    8.60
   1  -2   5   70.29    8.50
  -1  -2  -5   77.39    8.10
  -1  -2  -5   89.09   10.20
  -1   2   5   83.69    8.40
  -1  -2  -5   70.49    8.40
  -1  -2  -5   77.89    9.80
   1   2   5   83.39   10.70
   1   2   5   73.99    7.80
   1  -2  -5   75.79    7.80
   1  -2  -5   81.09    6.50
  -1   2  -5   73.49    8.80
  -1  -2   5   69.19    8.80
   1   2   5   78.89   10.50
   1   2   5   80.19    8.60
  -1  -2   5   74.49    7.90
  -1   2  -5   67.19    7.70
  -1   2  -5   72.19    8.20
  -1  -2   5   86.89    8.30
  -1   2  -5   69.69    8.30
   1  -2  -5   73.39    7.70
  -1  -2   5   81.39    8.70
   1  -2  -5   78.89   10.30
  -1  -2   5   81.79    8.50
   1   2   5   73.19    8.70
   1  -2  -5   79.39    7.80
   1   2   5   93.89    9.60
  -1  -2   5   90.29    7.40
  -1   2  -5   65.79    7.70
  -1   2  -5   74.09    8.30
  -1   2  -5   92.89   10.00
  -1   2  -5   81.49    8.50
  -1  -2   5   69.79   10.80
  -1  -2   5   75.99    9.50
  -1   2  -5   69.09    8.00
   1   2   5   51.29    7.70
  -1   2  -5   70.69    8.70
   1   2   5  100.89   10.00
   1  -2  -5   75.19    7.60
   1  -2  -5   71.59    8.70
  -1  -2   5   79.19    8.10
  -1  -2   5   92.19    9.70
   1  -2  -5   68.39    8.20
  -1  -2   5   70.09    8.20
   1  -2  -5   69.19    8.00
   1   2   5   84.49    8.70
   1  -2  -5   88.79    8.70
   1  -2  -5   68.19    7.60
   1  -2  -5   72.59    8.50
   1  -2  -5   72.39   10.10
   1   2   5   85.59    9.00
  -1  -2   5   64.29    7.40
   1   2   5   88.09    9.00
  -1   2  -5   95.09    9.20
  -1  -2   5   86.49   11.70
  -1   2  -5   66.79    7.80
   1  -2  -5   76.29    7.40
  -1  -2   5   74.99    8.30
  -1  -2   5   83.09    8.00
   1   2   5   85.99    9.10
   1  -2  -5   78.59    9.20
   1   2   5   70.59    9.10
   1   2   5   72.29    8.10
  -1  -2  -6 1520.45   71.49
  -1  -2  -6 1554.74   70.89
   1  -2   6 1518.25   70.79
   1  -2   6 1456.75   70.39
  -1  -2  -6 1601.64   71.19
  -1  -2  -6 1533.75   70.89
   1   2  -6 1479.15   70.49
  -1  -2  -6 1318.97   70.39
  -1  -2  -6 1288.77   70.69
  -1  -2  -6 1307.87   71.69
   1  -2   6 1474.65   72.59
  -1  -2  -6 1465.75   69.59
   1  -2   6 1485.75   70.79
   1   2  -6 1472.25   69.99
   1   2  -6 1465.55   70.89
  -1   2   6 1656.43   76.09
  -1  -2  -6 1637.54   70.79
  -1   2   6 1437.26   69.59
   1  -2   6 1309.97   70.59
  -1   2   6 1362.16   72.29
   1   2  -6 1260.07   70.49
  -1   2   6 1560.24   70.99
  -1  -2  -6 1522.35   73.19
   1   2  -6 1557.34   70.59
  -1  -2  -6 1578.34   70.99
  -1   2   6 1539.45   70.39
   1   2  -6 1528.65   69.89
   1   2  -6 1514.75   70.49
  -1   2   6 1476.65   70.29
   1  -2   6 1438.86   73.19
  -1   2  -6 1481.65   70.79
   1  -2  -6 1275.87   70.69
   1  -2  -6 1495.15   70.59
   1   2   6 1465.15   70.69
  -1  -2   6 1490.25   70.39
   1   2   6 1417.26   71.79
  -1  -2   6 1474.45   72.69
   1   2   6 1253.07   70.29
  -1   2  -6 1620.84   70.79
  -1  -2   6 1532.85   70.99
  -1  -2   6 1528.85   70.39
   1   2   6 1509.35   70.39
   1   2   6 1505.45   70.59
  -1   2  -6 1576.94   71.19
  -1   2  -6 1552.84   70.79
   1   2   6 1448.96   72.79
  -1   2  -6 1290.07   71.39
  -1   2  -6 1507.95   70.79
   1  -2  -6 1568.84   70.59
   1  -2  -6 1416.16   69.69
   1  -2  -6 1503.45   69.99
  -1   2  -6 1500.15   71.39
  -1   2  -6 1308.37   70.19
   1  -2  -6 1607.64   70.69
   1  -2  -6 1517.75   70.89
  -1  -2   6 1493.65   69.89
  -1   2  -6 1250.97   70.59
   1   2   6 1575.34   74.79
   1  -2  -6 1493.55   73.79
  -1   2   7   10.50    6.20
   1  -2   7   -7.20    5.20
  -1   2   7    8.50    5.20
  -1   2   7    7.80    6.30
   1   2  -7   15.70    5.80
   1   2  -7    6.80    6.10
   1  -2   7    2.20    5.10
  -1  -2  -7   -1.80    6.00
   1  -2   7    0.30    6.30
  -1  -2  -7    4.10    6.10
  -1   2  -7    8.00    6.70
  -1  -2   7    5.20    5.10
   1   2   7    3.30    6.40
   1   2   7   -6.80    5.00
   1  -2  -7   11.90    6.50
  -1   2  -7    8.90    6.20
  -1  -2   7   13.40    6.60
   1  -2  -7    1.80    5.90
  -2  -2  -1  578.04   27.40
  -2  -2  -1  578.84   26.90
  -2  -2  -1  588.94   26.90
  -2  -2  -1  586.44   27.50
   2   2  -1  592.34   26.90
  -2  -2  -1  615.24   27.70
   2  -2   1  577.34   27.10
   2   2  -1  546.05   26.40
   2   2  -1  583.34   26.70
   2  -2   1  548.45   27.40
   2  -2   1  564.44   27.30
  -2   2   1  581.24   26.40
   2  -2   1  552.24   26.80
  -2  -2  -1  584.14   26.80
  -2   2   1  573.54   27.90
  -2  -2  -1  566.74   26.90
   2  -2   1  551.74   26.70
  -2  -2  -1  566.14   26.70
   2  -2   1  593.44   26.80
  -2   2   1  554.94   27.10
  -2   2   1  585.24   27.60
   2  -2   1  589.04   26.80
  -2  -2  -1  569.74   26.90
  -2  -2  -1  601.54   27.10
  -2  -2  -1  573.74   26.70
   2  -2   1  548.95   27.10
  -2  -2  -1  616.74   26.90
   2  -2   1  558.14   26.80
  -2   2   1  591.74   26.70
   2  -2   1  587.64   27.50
  -2  -2  -1  592.24   27.20
  -2   2   1  592.54   26.90
   2  -2   1  556.94   27.10
   2  -2   1  575.64   26.80
   2   2  -1  562.94   26.50
  -2   2   1  586.84   26.90
   2  -2   1  575.74   27.00
  -2   2   1  561.24   26.40
  -2  -2  -1  577.54   27.20
  -2   2   1  586.24   26.60
  -2  -2  -1  596.24   26.90
   2  -2   1  568.84   26.90
   2  -2  -1  584.74   27.60
  -2   2  -1  574.14   26.80
  -2   2  -1  546.55   27.20
   2   2   1  592.24   26.90
  -2  -2   1  608.14   27.50
  -2   2  -1  569.84   27.10
  -2  -2   1  603.24   26.70
   2   2   1  584.44   27.00
   2   2   1  574.44   26.80
   2   2   1  588.04   26.90
   2   2   1  587.14   26.90
   2  -2  -1  563.04   26.60
  -2   2  -1  576.84   27.30
   2  -2  -1  545.05   26.40
   2   2   1  607.14   27.60
   2   2   1  578.44   27.10
  -2   2  -1  564.64   27.10
  -2  -2   1  587.94   26.50
   2  -2  -1  628.54   26.90
  -2  -2   1  590.74   26.80
   2   2   1  588.94   26.90
   2  -2  -1  558.64   26.70
  -2  -2   1  524.05   26.90
  -2   2  -1  562.74   26.70
   2  -2  -1  543.55   26.40
   2  -2  -1  584.84   26.60
   2   2   1  591.84   26.80
   2   2   1  608.94   27.20
   2   2   1  624.64   27.80
   2  -2  -1  568.14   26.90
   2  -2  -1  594.04   27.10
  -2   2  -1  599.64   27.10
   2  -2  -1  580.44   26.50
   2   2   1  581.24   27.20
  -2  -2   1  585.94   26.70
  -2   2  -1  573.94   26.90
   2   2   1  600.24   27.50
  -2   2  -1  553.24   27.40
  -2  -2   1  603.34   27.80
   2   2   1  547.65   26.80
  -2   2  -1  572.94   27.00
   2  -2  -1  569.34   27.80
  -2   2  -1  561.74   26.80
  -2   2  -1  634.94   27.00
  -2   2  -1  580.44   26.90
   2   2  -2 2958.60  138.99
  -2   2   2 3092.19  138.39
   2  -2   2 3078.09  137.99
  -2   2   2 3075.09  139.49
   2  -2   2 3054.89  137.99
  -2  -2  -2 2726.63  137.99
  -2   2   2 3052.29  139.19
   2  -2   2 3165.68  138.19
  -2  -2  -2 3076.89  138.19
  -2   2   2 3053.69  138.09
   2   2  -2 3079.09  138.89
  -2  -2  -2 3062.59  137.99
   2  -2  -2 3001.40  138.29
  -2  -2   2 3032.90  138.99
   2   2   2 3116.09  138.29
  -2  -2   2 3166.08  138.39
   2   2   2 3026.40  137.99
   2   2   2 3013.00  138.09
   2  -2  -2 3134.69  139.09
  -2  -2   2 3097.39  139.39
   2  -2  -2 2969.70  139.19
   2   2   2 3023.50  137.99
   2   2  -3  127.79    8.90
   2   2  -3  126.69    8.10
   2  -2   3  142.59    9.20
  -2   2   3  139.19    8.20
   2  -2   3  148.59    8.90
   2   2  -3  131.89    8.10
   2  -2   3  126.49    8.80
  -2  -2  -3  132.59    8.70
  -2  -2  -3  159.88    9.70
  -2  -2  -3  131.09    8.90
   2  -2   3  124.99    8.50
   2  -2   3  139.59    9.10
   2  -2   3  148.49    9.00
   2  -2   3  133.79    8.80
  -2  -2  -3  146.39    9.10
  -2   2   3  141.19    9.20
   2   2  -3  129.89    7.70
  -2   2   3  133.59    8.20
  -2  -2  -3  129.29    8.70
   2  -2   3  128.29    9.50
  -2  -2  -3  138.29    9.40
  -2  -2  -3  130.09    8.70
   2   2  -3  139.79    8.10
  -2  -2  -3  132.69    9.10
   2   2  -3  130.39    8.30
   2   2  -3  130.29    9.10
   2   2  -3  143.29    9.00
  -2   2   3  126.59   10.80
  -2   2   3  160.68    8.80
  -2   2   3  140.29    9.70
   2  -2   3  159.48    9.50
  -2  -2  -3  135.09    9.00
  -2   2   3  141.39    7.80
   2  -2   3  149.99    9.60
   2  -2   3  146.79    9.70
   2   2  -3  126.19    8.50
  -2  -2  -3  133.09    8.90
  -2  -2  -3  148.19    9.60
  -2   2   3  136.99    8.60
  -2   2   3  151.88    8.60
  -2  -2  -3  131.29    8.90
   2  -2   3  134.49    8.80
   2  -2   3  145.09    9.40
  -2   2   3  145.49    8.90
   2  -2   3  142.29    9.60
  -2  -2  -3  134.49    8.90
  -2   2   3  127.29   10.40
  -2  -2  -3  138.99    9.40
   2  -2   3  131.29    8.80
   2   2  -3  135.59    8.60
   2   2  -3  134.99   10.30
  -2  -2  -3  134.89    8.80
   2  -2   3  145.59    9.20
  -2  -2  -3  128.89    8.60
  -2   2   3  126.69    9.00
   2   2  -3  129.09   10.00
  -2  -2   3  130.29   10.30
  -2  -2   3  131.69   10.70
   2   2   3  134.99    9.10
   2   2   3  128.49    8.90
  -2  -2   3  128.69    8.40
   2  -2  -3  131.29    9.10
   2   2   3  136.59    9.00
  -2  -2   3  130.59    8.80
  -2  -2   3  132.69    8.40
  -2  -2   3  130.49    8.80
   2   2   3  125.29    8.70
   2  -2  -3  137.19    8.30
   2  -2  -3  137.09    7.50
   2  -2  -3  125.19    8.70
   2  -2  -3  135.89    8.60
   2  -2  -3  124.89   10.30
   2   2   3  155.08    9.10
   2   2   3  136.99    9.30
  -2  -2   3  144.59    8.00
  -2  -2   3  138.19    8.40
  -2   2  -3  137.49    8.80
  -2   2  -3  130.09    8.90
   2  -2  -3  134.69    7.80
  -2   2  -3  137.99    9.00
  -2  -2   3  150.98    8.40
  -2   2  -3  164.88    9.50
  -2  -2   3  131.69    9.40
  -2   2  -3  142.29    9.10
   2   2   3  160.08    9.40
  -2   2  -3  127.29    8.80
  -2  -2   3  131.69    9.10
  -2   2  -3  129.59    8.60
   2  -2  -3  139.99    8.20
  -2   2  -3  136.89    8.70
  -2  -2   3  140.19    8.30
  -2   2  -3  125.89    8.80
   2   2   3  133.69    9.70
   2  -2  -3  141.69    8.20
  -2   2  -3  135.59    8.90
  -2   2  -3  133.69    8.90
   2  -2  -3  128.89    8.60
  -2   2  -3  134.29    9.20
   2   2   3  141.49    9.20
   2   2   3  123.89    9.60
  -2  -2   3  144.99    7.10
  -2   2  -3  130.59    9.00
  -2   2  -3  135.99    8.70
   2  -2  -3  129.49    8.10
  -2  -2   3  152.18    7.90
   2  -2  -3  118.19    9.80
   2   2   3  139.99    8.90
   2  -2  -3  142.49    9.40
   2   2   3  137.79    8.90
   2   2   3  133.99    8.70
   2   2  -4  132.19    9.00
  -2  -2  -4  135.69   10.10
  -2  -2  -4  140.09    9.70
   2  -2   4  130.99    9.70
   2   2  -4  112.89    9.00
  -2  -2  -4  133.99    9.80
   2   2  -4  126.99    9.90
   2  -2   4  119.49    9.30
  -2  -2  -4  113.59    9.60
  -2   2   4  152.78   10.30
   2  -2   4  124.09   11.00
  -2   2   4  131.89    9.70
  -2   2   4  120.99    9.10
  -2  -2  -4  128.99   10.50
  -2   2   4  137.99   12.60
  -2  -2  -4  112.69    9.50
  -2  -2  -4  131.49    9.60
   2   2  -4  115.39    9.50
   2  -2   4  139.79   10.00
  -2   2   4  139.89   10.30
   2  -2   4  130.49   11.10
   2   2  -4  133.79    8.90
   2  -2   4  142.19   10.80
   2  -2   4  128.99    9.70
  -2   2   4  145.59    9.10
   2  -2   4  120.89    9.40
  -2  -2  -4  127.89   10.30
  -2  -2  -4  135.29   10.50
   2   2  -4  119.59    9.90
  -2  -2  -4  139.29    9.60
  -2   2   4  133.19   10.60
  -2   2   4  129.59    8.40
   2  -2   4  130.99    9.60
  -2   2   4  132.99   12.30
  -2  -2  -4  129.39    9.30
   2  -2   4  142.99   10.30
  -2  -2  -4  130.59    9.80
   2  -2   4  128.99   10.10
   2  -2   4  119.99    9.50
   2   2  -4  127.39    9.30
  -2  -2  -4  124.19    9.70
   2   2  -4  123.59    9.00
   2   2  -4  131.69    8.80
  -2   2   4  122.69    9.10
  -2  -2  -4  119.99    9.90
  -2  -2  -4  128.09    9.40
  -2   2   4  122.29    9.40
   2  -2   4  119.19    9.40
   2   2  -4  125.29    8.40
   2  -2   4  141.49   10.50
   2  -2   4  134.09    9.90
  -2  -2  -4  132.99    9.10
   2   2  -4  135.59    8.30
  -2   2   4  134.79    8.80
  -2   2   4  135.99    8.80
  -2  -2   4  126.49    9.00
  -2   2  -4  119.69    9.40
  -2   2  -4  111.99    9.60
   2  -2  -4  132.19   11.20
  -2  -2   4  141.09    9.10
   2  -2  -4  129.89    9.60
   2  -2  -4  129.39    8.90
  -2   2  -4  133.99    9.90
   2  -2  -4  121.69    9.60
  -2   2  -4  140.69    9.60
   2  -2  -4  126.29    8.00
   2   2   4  133.69   11.20
  -2  -2   4  137.79    9.70
  -2   2  -4  153.18   10.10
   2   2   4  131.89    9.60
  -2  -2   4  141.29    7.50
  -2   2  -4  131.59   10.10
  -2  -2   4  143.29   12.00
   2  -2  -4  127.69    9.00
   2   2   4  110.79    9.80
   2   2   4  121.69   10.30
   2  -2  -4  133.29    8.40
  -2  -2   4  130.29    9.30
  -2   2  -4  124.59    9.70
   2  -2  -4  140.69    9.10
   2  -2  -4  130.39   11.50
  -2  -2   4  131.79   10.20
  -2  -2   4  135.69   10.70
  -2  -2   4  141.69    8.90
  -2   2  -4  128.69   10.00
   2   2   4  143.39   10.00
  -2  -2   4  134.99    8.70
   2   2   4  124.09   11.10
   2   2   4  127.59    9.30
  -2   2  -4  130.79   10.10
   2  -2  -4  126.29    8.70
  -2  -2   4  130.89    9.40
   2   2   4  119.29    9.40
  -2  -2   4  125.49    9.30
   2  -2  -4  127.99    9.30
  -2   2  -4  136.89    9.50
   2  -2  -4  122.29   10.40
  -2   2  -4  111.79    9.10
   2   2   4  134.29   10.70
   2   2   4  135.69    9.90
  -2  -2   4  136.99   12.80
   2  -2  -4  126.29   10.00
   2   2   4  128.79    9.70
   2   2   4  128.39   10.00
  -2  -2   4  124.59    9.60
   2   2   4  123.19   10.10
  -2   2  -4  118.69    9.20
   2   2   4  120.19    9.30
  -2  -2   4  119.79    8.30
   2   2  -5  447.36   25.60
  -2  -2  -5  448.66   26.10
   2   2  -5  454.35   23.50
  -2  -2  -5  452.65   25.00
   2  -2   5  445.46   25.10
  -2  -2  -5  492.65   25.30
   2  -2   5  499.85   25.60
   2  -2   5  468.15   25.30
   2  -2   5  506.55   26.20
   2  -2   5  434.16   24.80
  -2   2   5  492.65   24.80
  -2   2   5  435.36   24.80
   2  -2   5  394.96   25.40
  -2  -2  -5  441.76   24.00
  -2  -2  -5  478.95   25.00
   2  -2   5  492.45   26.30
  -2   2   5  511.25   25.70
   2  -2   5  471.15   25.70
   2  -2   5  478.25   26.00
  -2   2   5  483.15   23.70
   2   2  -5  440.06   25.80
  -2  -2  -5  450.35   25.30
   2  -2   5  386.86   24.70
  -2   2   5  479.45   29.10
   2  -2   5  456.25   27.20
  -2   2   5  473.75   24.90
   2  -2   5  455.35   24.80
  -2   2   5  503.45   26.80
  -2  -2  -5  465.25   25.60
  -2   2   5  455.15   24.20
   2   2  -5  442.76   24.20
   2   2  -5  450.75   24.60
   2  -2   5  393.46   24.40
  -2   2   5  456.75   24.20
  -2  -2  -5  436.86   25.10
  -2  -2  -5  467.25   26.40
   2   2  -5  415.26   25.10
   2  -2   5  485.55   27.50
  -2  -2  -5  468.25   25.10
   2  -2   5  521.75   26.20
  -2  -2  -5  453.85   24.80
  -2  -2  -5  496.25   25.70
  -2  -2  -5  455.65   24.50
   2   2  -5  451.25   24.10
   2   2  -5  459.05   25.00
   2   2  -5  459.95   24.90
  -2   2   5  489.35   24.40
  -2   2   5  476.15   26.10
  -2  -2  -5  461.65   25.40
  -2  -2  -5  449.66   24.90
   2  -2   5  463.65   25.00
  -2   2   5  452.25   28.30
  -2  -2  -5  481.55   26.30
   2   2  -5  441.16   24.30
  -2   2   5  460.35   25.30
   2  -2  -5  464.35   24.40
   2   2   5  456.65   25.80
  -2   2  -5  459.95   25.00
   2  -2  -5  471.25   27.40
  -2  -2   5  482.75   25.70
   2   2   5  478.55   26.00
   2  -2  -5  469.15   24.40
   2  -2  -5  458.05   24.20
   2   2   5  481.65   24.80
   2  -2  -5  501.45   26.40
  -2   2  -5  437.96   24.40
  -2  -2   5  488.15   24.40
   2   2   5  505.05   25.60
   2   2   5  466.05   25.10
   2  -2  -5  461.85   27.60
  -2  -2   5  447.56   25.00
  -2   2  -5  446.66   25.20
   2   2   5  478.55   25.20
   2   2   5  471.75   25.50
  -2   2  -5  473.05   25.00
   2  -2  -5  456.25   24.80
   2  -2  -5  459.55   23.50
   2   2   5  412.06   25.50
  -2   2  -5  469.85   25.10
  -2  -2   5  484.25   26.20
  -2   2  -5  442.96   25.30
   2   2   5  481.15   27.50
   2   2   5  481.15   27.30
  -2  -2   5  491.75   24.10
  -2  -2   5  451.45   24.30
  -2   2  -5  479.05   25.10
   2   2   5  488.75   26.10
  -2   2  -5  469.35   26.20
  -2  -2   5  450.35   24.30
  -2  -2   5  458.35   28.80
  -2  -2   5  488.45   24.90
  -2  -2   5  463.25   24.90
  -2  -2   5  505.85   26.90
  -2  -2   5  397.16   24.40
  -2  -2   5  466.35   23.80
   2  -2  -5  438.66   25.20
   2  -2  -5  458.85   25.80
  -2  -2   5  443.76   28.20
  -2   2  -5  440.96   25.00
  -2   2  -5  449.95   25.30
   2   2   5  510.15   25.80
   2  -2  -5  471.05   24.60
   2  -2  -5  459.05   23.70
  -2   2  -5  434.86   25.30
   2  -2  -5  454.75   25.00
  -2   2  -5  482.15   25.70
   2   2   5  455.75   25.40
  -2   2  -5  432.36   25.30
   2   2   5  455.55   24.90
  -2  -2  -6  108.69   10.40
   2   2  -6  103.49   10.90
  -2   2   6  103.69    9.80
   2  -2   6  130.39   12.10
  -2  -2  -6  108.99   11.50
  -2  -2  -6   85.19   10.00
   2   2  -6   83.29   10.60
   2  -2   6   83.49   10.10
  -2  -2  -6  109.79   11.70
   2   2  -6   94.89    9.40
  -2  -2  -6  114.69   12.40
  -2   2   6  118.99   10.90
   2   2  -6  105.69   11.00
   2  -2   6  119.09   13.90
   2  -2   6  103.09   13.20
  -2  -2  -6  129.19   14.70
  -2  -2  -6   76.79   10.90
   2  -2   6  110.89   11.40
   2  -2   6   84.69   10.80
   2  -2   6  112.79   11.10
   2  -2   6   68.89    9.70
  -2  -2  -6  114.89   10.90
  -2  -2  -6  121.49   11.80
   2   2  -6   95.79    9.90
   2   2  -6  119.69   10.50
   2   2  -6  101.49   10.30
   2  -2   6  101.29   13.20
  -2   2   6  109.49   17.40
   2  -2   6  103.69   10.60
  -2   2   6   98.79   13.20
  -2   2   6   82.79    9.80
  -2   2   6  104.69   10.40
  -2  -2  -6  125.39   11.90
  -2   2   6   83.29    9.50
  -2   2   6  108.49   16.80
   2  -2   6  102.19   13.10
  -2   2   6  106.49   10.20
  -2  -2   6   99.99    9.60
   2   2   6   87.39   10.10
   2   2   6  120.59   14.00
  -2   2  -6   93.39   12.60
  -2  -2   6   81.79   13.10
   2   2   6  124.79   14.30
   2   2   6   77.59   10.60
   2   2   6   86.99   10.30
   2   2   6  125.69   11.50
  -2   2  -6   95.39   11.30
  -2   2  -6  115.19   11.70
   2   2   6   97.29   12.20
   2  -2  -6  120.49   11.00
   2  -2  -6  113.59    9.90
   2   2   6  103.69   10.60
  -2   2  -6  104.29   12.00
  -2  -2   6  105.59   10.70
  -2  -2   6  111.19   19.10
   2  -2  -6  112.69   11.30
   2   2   6  119.09   18.60
  -2   2  -6  104.39   10.80
   2  -2  -6  106.09   10.20
  -2   2  -6  113.69   11.10
  -2  -2   6  105.59   10.70
  -2   2  -6  101.79   10.90
  -2   2  -6  102.39   10.50
  -2   2  -6   99.19   10.90
   2   2   6   82.19   10.10
  -2  -2   6   78.49    9.20
  -2  -2   6  106.79   13.50
  -2  -2   6  113.19   10.70
   2   2   6  113.79   13.10
   2  -2  -6  114.09   10.60
   2  -2  -6  110.39   10.90
  -2  -2   6   92.79   10.40
   2  -2  -6   75.29   10.80
  -2   2   7  281.27   18.20
   2   2  -7  255.97   17.50
  -2   2   7  260.07   16.80
  -2   2   7  203.88   16.20
  -2  -2  -7  261.07   19.00
   2   2  -7  280.67   16.90
  -2  -2  -7  250.67   17.60
   2   2  -7  274.77   18.60
   2  -2  -7  271.67   17.30
   2  -2  -7  273.17   18.50
   2   2   7  286.57   28.20
   2  -2  -7  258.97   17.60
  -2  -2   7  275.77   18.40
  -2  -2   7  239.58   16.70
  -2  -2   8   86.89   11.10
   3  -2   0    0.40    1.20
  -3   2   0    0.60    0.90
   3   2   0   -0.30    0.60
  -3  -2   0    0.60    0.80
   3  -2   0    0.10    1.10
   3   2   0    0.80    0.80
   3  -2   0    2.00    1.20
   3   2   0    1.00    1.20
  -3  -2   0    1.10    0.70
  -3  -2   0    0.20    0.50
   3  -2   0    0.90    0.80
   3   2   0   -0.10    0.90
  -3   2   0   -0.10    0.60
  -3   2   0    1.60    0.90
  -3  -2   0    1.70    1.20
  -3  -2   0    1.20    1.00
   3  -2   0    0.50    0.60
   3   2   0    0.20    0.70
   3  -2   0    0.40    1.00
   3  -2   0    0.70    0.80
  -3  -2   0    0.60    0.80
  -3   2   0    0.80    1.00
   3  -2   0    0.20    0.70
   3  -2   0    0.20    0.80
   3   2   0    0.80    0.60
  -3   2   0    1.60    0.70
  -3   2   0   -0.70    1.10
  -3  -2   0    1.20    1.10
  -3  -2   0    1.10    1.10
  -3   2   0    0.00    1.00
   3   2   0    0.80    0.80
   3  -2   1   61.19    4.60
  -3   2   1   64.39    5.10
  -3   2   1   58.19    3.40
   3   2  -1   57.49    3.70
  -3  -2  -1   57.09    4.00
  -3  -2  -1   58.19    3.80
  -3  -2  -1   61.89    4.50
   3  -2   1   59.59    4.20
  -3  -2  -1   58.39    4.10
   3  -2   1   55.99    3.50
  -3   2   1   63.59    4.10
  -3  -2  -1   59.49    3.50
  -3   2   1   58.39    4.60
  -3  -2  -1   61.29    4.50
   3  -2   1   54.59    4.10
  -3  -2  -1   61.99    4.30
   3  -2   1   63.09    4.80
   3  -2   1   57.59    3.80
  -3   2   1   58.89    4.10
  -3  -2  -1   60.99    3.50
  -3  -2  -1   53.89    3.80
   3   2  -1   56.19    3.30
  -3  -2  -1   59.49    3.80
  -3  -2  -1   59.69    3.70
   3  -2   1   64.79    4.20
  -3  -2  -1   60.49    4.80
  -3  -2  -1   50.29    3.70
   3  -2   1   58.39    4.00
   3  -2   1   65.59    4.60
   3  -2   1   58.59    3.70
   3   2  -1   58.49    3.10
   3  -2   1   59.99    3.90
   3  -2   1   58.89    3.80
   3   2  -1   61.09    3.60
  -3   2   1   62.09    3.80
  -3  -2  -1   62.69    4.20
  -3   2   1   66.49    3.90
  -3   2   1   60.39    3.20
   3  -2   1   54.09    3.60
  -3   2  -1   57.19    3.80
  -3   2  -1   55.39    4.10
   3  -2  -1   56.19    3.90
   3   2   1   60.29    3.70
   3   2   1   60.39    3.70
  -3   2  -1   60.09    3.90
  -3  -2   1   56.89    3.60
  -3   2  -1   62.99    3.70
   3  -2  -1   58.99    3.20
  -3  -2   1   62.09    3.40
   3   2   1   71.09    4.90
   3   2   1   61.39    4.30
   3   2   1   56.89    3.80
  -3   2  -1   62.39    3.80
  -3   2  -1   64.19    3.80
  -3  -2   1   59.79    3.20
  -3  -2   1   64.49    4.40
  -3   2  -1   59.79    4.50
   3  -2  -1   67.69    3.80
   3  -2  -1   63.49    3.40
  -3  -2   1   62.39    3.60
   3   2   1   63.59    3.90
  -3  -2   1   58.59    4.80
  -3  -2   1   62.49    3.70
   3  -2  -1   56.59    4.00
   3   2   1   57.89    4.10
   3  -2  -1   58.09    4.50
   3   2   1   64.99    4.70
   3  -2  -1   64.79    5.00
  -3   2  -1   52.69    4.50
   3   2   1   60.19    3.80
   3   2   1   64.79    4.10
   3   2   1   57.79    4.20
  -3   2  -1   50.49    3.70
   3  -2  -1   54.49    3.30
  -3   2  -1   63.79    4.10
  -3   2  -1   55.69    4.10
   3   2   1   60.99    3.80
  -3  -2   1   61.79    3.90
  -3   2  -1   61.79    4.20
  -3  -2   1   63.39    3.90
   3  -2  -1   58.29    3.60
   3   2  -2    3.20    1.40
   3   2  -2    3.40    1.90
   3  -2   2    3.70    1.90
   3  -2   2    1.70    1.50
  -3  -2  -2    3.10    1.80
   3  -2   2    2.60    2.30
   3  -2   2    4.20    1.80
   3  -2   2    3.40    2.10
   3   2  -2    4.70    1.00
   3   2  -2    2.70    1.50
  -3  -2  -2    3.80    1.80
  -3   2   2    0.70    1.50
  -3   2   2    3.30    1.90
  -3  -2  -2    3.60    2.00
   3   2  -2    3.80    1.20
   3   2  -2    3.60    1.60
   3   2  -2    6.00    1.90
  -3  -2  -2    4.70    2.10
  -3  -2  -2    4.90    1.80
  -3  -2  -2    9.00    2.50
  -3   2   2    2.20    1.40
   3  -2   2    0.40    1.70
  -3   2   2    1.50    1.30
   3  -2   2    3.60    1.80
  -3   2   2    3.00    1.20
   3  -2   2    2.60    1.80
  -3   2   2    4.00    1.70
  -3   2   2    2.10    0.90
  -3   2   2    4.00    2.20
   3  -2   2    2.40    1.70
  -3  -2  -2    4.20    2.20
   3  -2   2    0.90    1.80
  -3  -2  -2    5.30    2.40
  -3   2   2    2.00    2.70
   3  -2   2    6.90    2.60
  -3  -2  -2    2.30    1.70
  -3  -2  -2    1.10    1.70
   3  -2   2    2.20    1.60
  -3   2   2    4.90    2.10
  -3  -2  -2    2.60    1.80
   3   2  -2    3.30    1.30
   3   2  -2    3.50    2.30
   3  -2   2    4.20    1.80
  -3  -2  -2    5.70    1.90
  -3  -2  -2   10.00    2.30
   3   2  -2    1.30    1.70
   3  -2   2    3.80    2.30
   3  -2   2    5.10    2.50
   3   2  -2    3.40    2.50
  -3   2   2    5.30    2.60
   3  -2  -2    4.40    1.70
   3  -2  -2    2.80    2.00
   3   2   2    3.00    2.00
   3  -2  -2    7.00    1.00
   3   2   2    5.10    2.10
  -3  -2   2    4.10    1.80
   3  -2  -2    0.30    1.60
   3  -2  -2    3.00    2.30
   3  -2  -2    2.70    1.20
  -3   2  -2    6.40    1.80
  -3  -2   2    5.90    1.80
   3   2   2    4.50    2.60
   3   2   2    4.20    2.00
  -3   2  -2    1.50    1.90
   3  -2  -2    4.50    2.00
  -3  -2   2    2.90    1.60
  -3  -2   2    5.70    1.60
   3   2   2    4.00    1.80
   3   2   2    5.10    1.90
  -3  -2   2    7.00    2.70
  -3   2  -2    2.40    1.80
  -3   2  -2    5.30    2.20
  -3   2  -2    2.90    1.80
  -3   2  -2   13.50    2.70
   3   2   2    4.30    2.40
   3  -2  -2    3.70    1.50
   3   2   2    5.80    1.90
  -3   2  -2    6.30    2.20
   3   2   2    0.90    1.90
   3  -2  -2    3.70    1.20
  -3   2  -2    2.50    2.00
  -3  -2   2    2.90    2.70
  -3  -2   2    4.20    2.00
   3   2   2    2.00    1.80
   3  -2  -2    1.50    2.40
   3  -2  -2    2.00    1.30
   3   2   2    3.50    1.90
  -3  -2   2    3.40    1.40
  -3  -2   2    4.80    1.10
   3  -2  -2    1.50    1.30
   3   2   2    3.30    1.80
   3   2   2    7.80    2.10
  -3   2  -2    6.20    1.90
  -3   2  -2    3.40    1.90
  -3  -2   2    3.70    1.30
  -3  -2   2    2.50    2.00
  -3   2  -2    3.20    2.00
  -3  -2   2    0.60    1.30
   3   2   2    2.90    1.90
   3   2   2    5.60    2.00
   3  -2   3  514.25   26.80
   3  -2   3  554.64   27.30
   3   2  -3  516.55   25.90
  -3   2   3  551.94   26.20
  -3   2   3  522.15   25.90
   3  -2   3  538.65   26.50
  -3  -2  -3  558.54   26.50
   3  -2   3  512.25   26.10
   3  -2   3  541.25   27.40
  -3   2   3  548.85   26.60
   3   2  -3  523.25   25.50
  -3  -2  -3  543.55   26.80
  -3   2   3  573.04   27.30
  -3   2   3  541.95   25.70
  -3  -2  -3  529.05   26.70
   3  -2   3  518.55   26.40
  -3   2   3  510.15   26.30
   3   2  -3  512.65   26.30
  -3  -2  -3  560.34   26.90
  -3  -2  -3  516.95   26.50
  -3  -2  -3  547.65   26.70
   3  -2   3  531.45   26.50
   3   2  -3  512.85   26.30
   3  -2   3  537.65   26.80
   3  -2   3  549.45   27.20
   3  -2   3  511.75   26.30
   3   2  -3  526.05   28.00
   3  -2   3  513.15   26.20
   3   2  -3  527.45   25.30
  -3  -2  -3  547.45   27.20
   3   2  -3  545.45   24.90
  -3  -2  -3  542.45   26.60
   3  -2   3  533.05   27.00
  -3  -2  -3  545.15   26.30
  -3  -2  -3  588.74   26.60
  -3   2   3  494.25   28.10
   3  -2   3  512.45   26.20
  -3  -2  -3  554.54   27.00
   3  -2   3  532.45   26.40
  -3  -2  -3  515.25   26.20
   3  -2   3  577.04   26.60
  -3   2   3  518.55   28.60
  -3  -2  -3  530.45   26.40
  -3  -2  -3  535.15   26.50
   3  -2   3  506.45   26.40
   3   2  -3  509.35   25.50
  -3   2   3  538.15   24.90
   3   2  -3  531.65   26.70
  -3   2   3  540.55   25.50
  -3  -2  -3  540.65   26.30
  -3   2   3  527.75   25.30
   3   2  -3  505.45   25.50
   3   2  -3  508.15   27.60
  -3  -2  -3  523.05   26.80
  -3   2   3  562.84   25.70
   3   2  -3  506.65   25.90
  -3  -2   3  562.04   26.30
  -3  -2   3  540.55   25.60
   3   2   3  552.04   26.90
   3   2   3  552.04   27.50
  -3  -2   3  540.75   27.10
   3  -2  -3  522.55   25.40
  -3   2  -3  504.15   26.60
  -3   2  -3  533.35   26.40
   3   2   3  530.55   26.60
  -3   2  -3  517.25   26.50
   3  -2  -3  530.65   25.50
   3   2   3  533.35   26.40
  -3  -2   3  499.45   28.40
   3   2   3  572.64   27.30
   3  -2  -3  540.95   26.40
  -3  -2   3  559.24   25.70
   3  -2  -3  499.85   27.70
   3  -2  -3  546.05   26.10
  -3   2  -3  538.85   26.60
  -3   2  -3  522.35   26.40
  -3  -2   3  522.75   25.90
   3  -2  -3  528.05   28.30
  -3  -2   3  544.75   25.60
  -3   2  -3  522.75   26.60
  -3   2  -3  530.55   26.70
  -3  -2   3  556.34   24.70
  -3  -2   3  532.15   25.50
   3   2   3  517.95   26.20
   3  -2  -3  532.75   25.50
   3   2   3  527.75   26.30
   3  -2  -3  508.55   24.80
   3   2   3  566.74   27.60
   3  -2  -3  539.25   26.80
   3   2   3  531.55   26.90
  -3   2  -3  522.75   26.40
   3   2   3  526.15   26.50
  -3   2  -3  490.75   26.10
  -3   2  -3  497.25   26.50
  -3   2  -3  509.35   26.70
  -3   2  -3  552.84   26.50
   3   2   3  502.95   26.40
  -3  -2   3  513.95   26.50
   3   2   3  542.15   26.40
   3   2   3  524.25   26.90
  -3  -2   3  534.65   25.00
   3  -2  -3  511.25   25.90
  -3  -2   3  524.45   26.10
  -3   2  -3  532.65   26.30
   3   2   3  545.05   26.50
  -3   2  -3  530.65   27.00
   3  -2  -3  552.04   25.40
  -3  -2   3  511.55   28.10
   3  -2  -3  520.45   26.60
   3   2   3  546.05   26.50
   3   2   3  517.35   26.40
   3  -2   4   74.99    8.10
  -3   2   4   75.39    6.10
   3  -2   4   67.59    7.80
  -3  -2  -4   73.79    7.60
  -3   2   4   86.49   10.80
  -3  -2  -4   86.89    8.70
  -3  -2  -4   74.19    8.00
  -3   2   4   79.59    7.20
  -3  -2  -4   74.59    8.20
  -3  -2  -4   88.79    8.10
   3   2  -4   87.19    6.70
  -3  -2  -4   73.59    8.40
   3  -2   4   82.29    8.50
  -3   2   4   76.59    7.90
   3   2  -4   78.19    7.40
   3   2  -4   80.39    7.20
   3  -2   4   84.79    8.30
   3   2  -4   69.09    6.80
   3   2  -4   85.69    6.80
  -3   2   4   85.39    7.60
  -3  -2  -4   74.99    7.80
  -3  -2  -4   85.09    8.30
   3  -2   4   68.19    7.20
   3  -2   4   73.69    8.50
  -3  -2  -4   84.69    7.90
   3  -2   4   71.49    8.40
  -3  -2  -4   79.19    7.80
   3  -2   4   73.49    8.00
   3  -2   4   67.49    7.50
   3  -2   4   72.69    7.80
  -3   2   4   76.29    8.80
  -3   2   4   86.29    7.20
  -3   2   4   69.79    7.60
  -3  -2  -4   74.19    8.20
  -3  -2  -4   82.79    8.40
   3   2  -4   77.69    7.90
   3   2  -4   74.39    7.80
  -3  -2  -4   94.39    7.80
   3   2  -4   78.39    8.00
  -3   2   4   86.59    7.00
  -3  -2  -4   81.39    7.80
  -3  -2  -4   81.19    7.90
   3  -2   4   81.59    8.80
   3   2  -4   70.69    5.90
  -3   2   4   88.89    8.70
   3  -2   4   74.69    7.40
  -3   2   4   81.39    6.70
  -3   2   4   93.79   10.80
   3  -2   4   82.69    8.60
   3   2  -4   68.79    6.90
   3  -2   4   95.39    9.40
   3  -2   4   89.99    8.70
  -3   2   4   75.59    6.30
   3  -2   4   88.99    8.10
  -3  -2  -4   69.39    7.60
   3  -2  -4   79.99    7.00
   3   2   4   82.89    8.00
  -3  -2   4   91.99    7.80
  -3   2  -4   84.99    8.00
   3  -2  -4   87.89    6.80
   3  -2  -4   85.79    9.50
   3   2   4   80.39    9.10
   3   2   4   80.59    8.20
   3  -2  -4   77.79    7.90
  -3  -2   4   87.09   10.70
  -3   2  -4   81.59    7.90
   3  -2  -4   80.19    8.50
   3  -2  -4   80.79    9.90
   3   2   4   82.79    7.80
  -3  -2   4   77.79    7.80
  -3   2  -4   62.09    7.20
  -3   2  -4   80.39    8.20
   3  -2  -4   73.39    5.30
   3   2   4   92.89    8.60
   3   2   4   82.29    8.20
   3   2   4   75.19    8.00
  -3   2  -4   74.99    8.10
   3  -2  -4   74.49    8.10
  -3  -2   4   85.09    7.30
   3  -2  -4   73.79    7.60
  -3   2  -4   75.39    7.80
  -3  -2   4   75.29   10.00
  -3  -2   4   66.79    7.20
  -3   2  -4   75.09    7.70
  -3   2  -4   72.69    7.40
  -3   2  -4   80.89    8.20
  -3  -2   4   63.89    7.70
   3  -2  -4   88.69    7.60
   3   2   4   86.39    9.10
   3   2   4   73.69    7.60
  -3  -2   4   77.79    6.40
   3  -2  -4   90.59    7.00
   3  -2  -4   81.69    6.70
   3   2   4   77.39    8.40
  -3  -2   4   89.89    9.10
  -3   2  -4   66.49    7.90
   3   2   4   89.69    8.60
   3   2   4   69.59    8.30
  -3   2  -4   59.09    7.00
  -3   2  -4   84.59    8.00
  -3   2  -4   66.59    7.30
  -3  -2   4   79.59    5.80
   3   2   4   70.79    7.40
   3   2   4   77.79    8.10
  -3  -2   4   78.99    7.00
   3  -2  -4   71.59    5.90
  -3  -2   4   81.09    7.10
  -3   2  -4   81.59    8.00
   3   2   4  102.29    9.20
  -3  -2   4   68.79    6.80
  -3   2   5  328.57   18.80
   3  -2   5  344.47   22.10
  -3   2   5  329.27   19.50
  -3   2   5  322.17   18.60
  -3   2   5  329.57   18.00
  -3   2   5  360.56   24.50
  -3  -2  -5  344.77   20.10
   3  -2   5  348.37   20.00
  -3  -2  -5  324.97   19.70
   3   2  -5  317.77   20.30
   3   2  -5  335.67   19.70
  -3   2   5  362.76   21.70
   3   2  -5  350.06   19.20
  -3  -2  -5  365.36   20.10
  -3   2   5  360.86   18.70
   3  -2   5  368.06   20.50
   3  -2   5  303.37   20.80
  -3   2   5  327.37   20.10
  -3  -2  -5  345.57   20.20
  -3  -2  -5  337.27   19.90
   3  -2   5  354.86   20.80
  -3   2   5  307.57   22.70
   3  -2   5  325.67   19.60
   3   2  -5  324.07   20.00
   3  -2   5  302.57   20.00
   3  -2   5  351.86   20.40
  -3  -2  -5  361.36   20.50
   3  -2   5  345.67   20.90
  -3   2   5  364.56   21.30
   3   2  -5  349.37   18.70
   3  -2   5  345.97   20.20
   3   2  -5  342.67   18.90
  -3  -2  -5  364.66   20.60
  -3  -2  -5  348.57   21.20
  -3   2   5  315.17   19.10
  -3  -2  -5  331.97   20.40
  -3  -2  -5  344.37   21.00
  -3  -2  -5  343.77   19.90
   3  -2   5  352.46   20.30
  -3   2   5  297.27   19.70
  -3  -2  -5  395.66   20.50
  -3  -2  -5  347.27   20.70
   3  -2   5  368.46   21.90
   3  -2   5  305.77   20.20
   3   2  -5  334.97   19.10
   3   2  -5  310.17   19.50
  -3   2   5  304.37   19.20
  -3  -2  -5  353.96   19.70
   3   2  -5  349.67   18.00
   3  -2   5  333.77   21.00
   3  -2   5  326.17   20.20
   3   2  -5  340.47   20.70
  -3  -2  -5  348.07   20.40
   3  -2   5  355.46   20.90
   3   2   5  376.16   22.00
   3  -2  -5  347.17   18.80
  -3   2  -5  323.27   19.80
  -3   2  -5  364.46   20.50
  -3  -2   5  370.86   18.00
  -3   2  -5  344.57   19.90
   3   2   5  347.67   20.20
   3   2   5  362.96   21.10
  -3   2  -5  335.97   20.50
   3  -2  -5  323.37   22.10
  -3  -2   5  321.17   19.10
   3  -2  -5  327.27   20.00
   3  -2  -5  333.77   19.80
  -3   2  -5  337.27   20.10
  -3  -2   5  340.47   20.10
   3  -2  -5  354.76   21.30
  -3  -2   5  298.37   22.40
  -3  -2   5  357.56   18.60
  -3   2  -5  332.87   20.10
   3   2   5  326.27   19.80
   3  -2  -5  367.16   19.10
  -3   2  -5  320.57   20.70
   3   2   5  345.97   20.30
   3  -2  -5  325.57   20.70
   3   2   5  373.36   22.40
  -3  -2   5  315.17   19.60
  -3   2  -5  372.36   20.80
   3   2   5  297.07   19.80
   3   2   5  340.67   19.90
  -3   2  -5  356.86   20.00
  -3  -2   5  317.57   19.30
   3   2   5  356.26   21.00
   3  -2  -5  334.87   19.00
  -3  -2   5  348.87   19.60
   3   2   5  335.57   19.70
  -3  -2   5  371.46   21.80
  -3  -2   5  343.47   19.00
  -3  -2   5  349.07   19.00
  -3   2  -5  337.47   20.20
   3  -2  -5  373.56   19.80
   3   2   5  350.66   20.20
   3  -2  -5  339.37   18.10
  -3  -2   5  357.26   24.20
  -3   2  -5  349.27   20.20
   3   2   5  354.96   20.70
  -3   2  -5  361.16   20.20
   3  -2  -5  341.17   19.00
   3   2   5  346.27   21.10
   3  -2  -5  347.37   22.90
   3   2   5  313.67   20.80
  -3   2  -5  367.76   20.80
  -3  -2   5  366.96   21.30
  -3   2   6    7.30    5.20
   3  -2   6   -0.60    7.90
   3   2  -6    0.40    5.20
   3  -2   6    2.50    7.50
  -3  -2  -6    7.20    5.10
   3  -2   6    0.10    4.60
  -3  -2  -6   10.50    6.70
   3  -2   6    2.00    6.20
   3   2  -6    7.30    6.00
  -3   2   6    4.70    4.20
   3  -2   6   18.60    6.60
   3   2  -6    6.80    5.10
  -3  -2  -6    8.00    5.80
  -3   2   6    7.90    5.50
   3   2  -6    4.80    5.80
  -3  -2  -6    2.90    5.30
   3   2  -6    7.70    5.30
  -3   2   6    9.70    4.90
   3  -2   6    4.10    6.00
   3  -2   6    4.20    9.10
  -3   2   6    2.50    4.30
  -3   2   6   11.60    6.30
   3  -2   6   16.40    8.90
  -3  -2  -6    8.10    7.40
  -3  -2  -6    3.80    6.10
   3  -2   6    7.30    6.20
  -3   2   6    6.90    4.50
   3   2  -6    1.80    4.50
  -3   2   6    7.20    5.90
   3   2  -6    6.80    4.20
  -3  -2  -6    5.60    5.80
  -3  -2  -6   17.90    8.40
   3   2   6    4.00    8.10
   3  -2  -6    9.50    6.60
  -3  -2   6    2.70    5.00
  -3   2  -6    5.50    6.60
  -3  -2   6    9.00    6.30
  -3  -2   6   11.50    5.80
   3  -2  -6    5.00    5.20
   3  -2  -6   17.60    6.70
  -3  -2   6   -1.60    5.30
  -3  -2   6    6.50    5.10
   3   2   6    7.50    7.40
   3   2   6    1.40    5.50
   3  -2  -6    7.70    5.10
  -3  -2   6    6.30    4.60
  -3  -2   6   -2.80    4.20
  -3   2  -6    7.30    5.70
  -3   2  -6   10.50    6.50
  -3   2  -6    7.50    6.30
   3   2   6    5.30    6.40
   3  -2  -6    2.90    5.00
  -3   2  -6   -2.00    5.10
   3  -2  -6   14.10    6.00
   3   2   6   -1.70    8.00
   3   2   6    6.60    6.20
   3   2   6   16.80    9.70
   3  -2  -6    4.90    4.50
   3   2   6   -0.30    6.00
  -3   2  -6    8.50    9.50
   3   2   6    8.30   10.30
  -3   2   7   29.00    6.50
  -3   2   7   35.10    7.40
  -3  -2  -7   37.90    8.20
  -3   2   7   43.60    7.00
   3  -2   7   33.40   11.80
   3   2  -7   27.20    6.80
   3  -2  -7   35.50    7.20
   3   2   7   55.89   12.10
  -3  -2   7   32.60    6.40
  -3  -2   7   25.30    6.40
   3  -2  -7   36.50    8.10
   3  -2  -7   28.10    6.60
  -4  -2  -2 3053.69  136.29
  -4  -2  -2 3022.40  138.09
  -4   2   2 3004.80  136.69
   4  -2   2 2876.41  136.59
  -4   2   2 3093.19  137.19
  -4  -2  -2 3024.70  136.79
  -4   2   2 3167.18  136.59
   4  -2   2 3057.19  136.39
  -4   2   2 3007.40  138.79
   4  -2   2 2925.91  136.29
  -4   2   2 2880.01  135.79
   4   2  -2 2903.41  136.49
   4  -2   2 3052.49  136.29
  -4   2   2 3021.40  136.29
  -4   2   2 3088.59  138.29
  -4  -2  -2 2865.61  136.59
  -4   2   2 3073.59  136.29
  -4  -2  -2 2993.00  136.49
   4  -2   2 2924.41  136.69
  -4  -2  -2 3070.19  136.79
   4   2  -2 2984.10  136.49
   4  -2   2 2932.61  137.19
   4  -2   2 2974.90  136.49
   4  -2   2 2980.20  136.69
  -4  -2  -2 2989.30  135.69
   4  -2   2 2960.00  137.09
   4  -2   2 2967.90  137.89
   4  -2   2 2862.31  136.89
   4   2  -2 2939.91  138.19
   4   2  -2 2964.10  136.79
   4  -2   2 3048.40  135.89
   4   2  -2 2948.80  136.09
   4  -2   2 2953.40  136.49
   4  -2   2 2863.01  137.69
  -4  -2  -2 3023.60  136.19
   4  -2  -2 3157.38  136.39
   4  -2  -2 2984.80  136.99
   4   2   2 3010.20  136.99
   4   2   2 3039.10  136.79
   4   2   2 2988.60  136.59
   4   2   2 3129.09  136.49
  -4  -2   2 3134.19  136.19
   4   2   2 3052.69  136.49
  -4   2  -2 3111.19  136.69
  -4  -2   2 3081.19  138.69
   4   2   2 2943.71  137.19
  -4   2  -2 3067.99  136.59
  -4  -2   2 3134.59  136.59
   4   2   2 3075.39  136.69
  -4  -2   2 3129.69  135.79
   4  -2  -2 3029.30  137.99
  -4  -2   2 3237.18  137.19
   4  -2  -2 2959.90  138.39
   4  -2  -2 3273.47  136.99
   4  -2  -2 2977.50  136.49
  -4  -2   2 3107.39  138.19
   4   2   2 2976.50  136.59
  -4   2  -2 2711.43  136.39
   4  -2  -2 2962.20  136.09
   4   2   2 3045.30  137.99
  -4  -2   2 3117.19  136.19
  -4   2  -2 2867.91  137.49
   4   2   2 2953.80  137.09
  -4  -2   2 3183.68  136.49
   4   2   2 2972.80  137.89
  -4  -2   2 3078.19  136.69
   4   2   2 2995.90  136.49
   4   2   2 3020.60  138.29
  -4   2   3  911.81   43.30
   4  -2   3  856.71   42.30
  -4  -2  -3  861.91   43.00
   4  -2   3  852.21   43.70
  -4  -2  -3  907.51   42.60
   4   2  -3  884.61   42.00
  -4  -2  -3  909.71   43.00
   4  -2   3  867.81   43.10
  -4   2   3  906.51   40.60
   4   2  -3  842.32   44.20
   4   2  -3  897.01   40.60
  -4  -2  -3  851.81   43.00
  -4   2   3  917.21   42.80
   4  -2   3  884.61   42.60
  -4   2   3  948.01   42.60
  -4   2   3  892.21   41.40
   4  -2   3  828.22   42.20
   4   2  -3  877.01   42.80
   4   2  -3  871.71   42.40
   4  -2   3  893.51   42.10
   4  -2   3  960.90   44.10
  -4  -2  -3  903.21   42.30
  -4   2   3  904.41   45.30
   4   2  -3  835.32   41.50
   4   2  -3  891.71   41.90
   4  -2   3  867.71   43.10
   4   2  -3  842.72   42.40
   4  -2   3  827.52   42.40
  -4   2   3  921.81   41.70
  -4  -2  -3  882.31   43.60
  -4  -2  -3  886.51   43.30
  -4   2   3  902.31   41.50
  -4   2   3  885.61   41.10
  -4  -2  -3  854.61   42.40
  -4  -2  -3  926.31   42.90
   4  -2   3  859.01   42.50
  -4  -2  -3  910.11   43.60
   4  -2   3  872.11   42.60
   4  -2   3  974.90   43.90
  -4   2   3  919.01   42.00
  -4  -2  -3  923.31   42.70
  -4  -2  -3  899.71   42.60
   4  -2   3  846.52   42.20
   4   2  -3  852.71   41.30
   4  -2   3  831.22   42.30
  -4  -2  -3  888.01   42.50
  -4   2   3  909.51   42.20
   4  -2   3  853.11   42.70
  -4   2   3  943.81   44.80
  -4  -2  -3  885.21   42.40
   4  -2   3  847.72   42.70
   4   2  -3  872.21   41.10
  -4  -2  -3  899.01   42.90
  -4  -2  -3  895.51   41.90
   4   2   3  950.90   43.90
  -4   2  -3  891.11   43.10
   4   2   3  887.31   42.80
  -4   2  -3  877.61   42.60
   4  -2  -3  924.91   42.90
   4   2   3  920.71   42.50
  -4   2  -3  904.41   42.60
  -4   2  -3  855.91   43.30
   4  -2  -3  862.01   42.40
   4  -2  -3  918.51   42.10
   4  -2  -3  848.02   41.20
   4   2   3  882.01   42.60
   4   2   3  904.91   42.40
  -4  -2   3  933.11   40.80
   4  -2  -3  894.91   40.60
   4   2   3  932.31   44.10
   4  -2  -3  867.61   41.30
   4   2   3  913.91   42.60
   4   2   3  869.81   42.60
  -4  -2   3  931.11   41.00
  -4  -2   3  951.80   42.10
  -4  -2   3  952.90   42.50
  -4  -2   3  959.80   42.80
   4  -2  -3  883.11   41.50
  -4  -2   3  922.61   45.30
  -4   2  -3  946.11   43.20
  -4   2  -3  866.51   42.40
   4  -2  -3  864.91   41.40
  -4   2  -3  869.61   42.90
   4   2   3  873.81   42.40
  -4   2  -3  883.51   43.30
  -4  -2   3  908.61   41.40
   4   2   3  899.01   43.20
   4  -2  -3  847.02   44.50
  -4   2  -3  911.21   43.10
  -4  -2   3  928.91   41.60
  -4  -2   3  925.21   41.60
   4  -2  -3  852.51   42.80
   4   2   3  875.71   42.80
   4  -2  -3  863.11   41.90
   4   2   3  842.62   43.70
   4   2   3  866.21   42.40
   4   2   3  858.11   42.70
   4   2   3  880.81   43.10
  -4   2  -3  927.31   42.70
  -4   2  -3  882.41   43.20
   4   2   3  919.11   42.40
  -4   2  -3  892.01   42.60
  -4  -2   3  968.80   43.40
  -4  -2   3  911.01   44.60
  -4  -2   3  900.21   42.10
   4  -2  -3  920.91   44.20
  -4   2  -3  869.31   42.50
   4   2  -4  649.34   31.30
  -4   2   4  663.13   33.60
   4   2  -4  662.03   32.00
  -4  -2  -4  665.03   32.90
  -4  -2  -4  633.34   32.40
  -4  -2  -4  651.23   32.50
   4  -2   4  652.33   34.00
   4  -2   4  624.64   32.20
   4  -2   4  627.44   33.60
  -4   2   4  657.23   32.50
  -4   2   4  687.23   33.20
   4   2  -4  613.14   32.40
  -4  -2  -4  646.04   33.00
   4  -2   4  654.43   32.70
   4  -2   4  665.33   32.70
  -4  -2  -4  615.34   32.90
  -4  -2  -4  627.04   32.30
   4  -2   4  627.44   32.20
  -4  -2  -4  646.44   33.10
  -4   2   4  664.63   30.40
  -4  -2  -4  674.03   32.80
   4   2  -4  623.34   30.80
   4  -2   4  633.34   32.70
   4  -2   4  627.74   32.60
   4   2  -4  635.14   31.80
   4  -2   4  676.73   33.70
  -4  -2  -4  640.04   32.60
  -4  -2  -4  634.24   33.40
   4   2  -4  625.84   32.60
  -4   2   4  652.63   31.30
  -4   2   4  673.43   31.50
  -4   2   4  664.13   31.00
   4  -2   4  623.24   32.60
  -4  -2  -4  663.63   32.60
  -4   2   4  677.93   31.60
   4  -2   4  635.34   33.20
  -4  -2  -4  648.14   33.20
   4   2  -4  600.04   30.20
   4   2  -4  596.84   32.70
   4  -2   4  667.53   33.20
  -4  -2  -4  666.33   33.30
   4  -2   4  658.63   32.80
  -4   2   4  672.63   32.00
  -4   2   4  675.43   35.40
  -4   2   4  619.74   35.70
   4  -2   4  621.64   32.10
  -4  -2  -4  652.33   32.50
  -4   2   4  688.03   32.30
   4  -2   4  609.44   32.60
  -4  -2  -4  655.53   32.90
   4   2  -4  618.04   31.30
   4  -2   4  624.84   33.10
   4  -2  -4  630.44   32.40
   4   2   4  657.23   33.60
   4   2   4  661.93   32.80
  -4  -2   4  687.53   31.50
   4   2   4  677.13   33.00
  -4  -2   4  668.03   32.00
  -4   2  -4  633.84   32.80
  -4   2  -4  666.33   32.60
  -4   2  -4  613.94   32.70
  -4   2  -4  623.54   33.20
   4   2   4  637.64   32.60
   4   2   4  659.53   33.40
   4  -2  -4  642.14   31.10
   4  -2  -4  607.74   30.30
  -4   2  -4  639.24   32.50
  -4   2  -4  606.34   32.70
  -4  -2   4  667.93   32.30
   4   2   4  620.94   32.30
  -4  -2   4  679.33   31.60
   4   2   4  622.44   32.30
  -4   2  -4  623.94   32.60
  -4   2  -4  682.63   33.10
  -4   2  -4  624.94   32.40
   4   2   4  629.14   33.20
   4  -2  -4  660.93   35.10
  -4   2  -4  603.24   32.70
   4  -2  -4  680.03   33.20
   4  -2  -4  682.53   31.40
   4  -2  -4  589.74   34.00
   4  -2  -4  617.64   32.90
   4  -2  -4  684.13   32.30
   4  -2  -4  629.54   31.80
  -4  -2   4  631.74   33.40
  -4   2  -4  623.24   32.30
   4   2   4  629.14   32.30
  -4  -2   4  652.43   36.10
  -4   2  -4  644.84   33.10
   4   2   4  657.83   32.80
   4   2   4  664.73   32.80
   4  -2  -4  649.04   31.30
  -4  -2   4  654.83   32.30
   4   2   4  630.84   32.70
  -4  -2   4  639.34   31.40
   4  -2  -4  623.74   31.00
  -4  -2   4  689.43   30.60
  -4  -2   4  670.13   35.40
  -4   2  -4  638.64   32.80
   4   2   4  677.73   32.70
  -4  -2   4  651.43   32.90
   4   2   4  642.34   34.00
   4   2   4  642.84   33.30
  -4  -2  -5    6.50    5.00
  -4  -2  -5    9.70    5.00
  -4   2   5    0.00    3.80
  -4  -2  -5    4.60    4.80
  -4   2   5    6.10    4.50
   4  -2   5    9.70    6.50
  -4  -2  -5   -4.00    5.40
   4  -2   5    6.10    6.00
   4  -2   5   10.30    5.40
  -4  -2  -5    8.00    5.20
   4  -2   5   21.40    6.10
  -4   2   5   15.60    6.00
   4   2  -5    8.20    4.50
  -4   2   5    5.10    7.50
  -4  -2  -5   -1.40    5.10
  -4   2   5    7.10    4.00
   4  -2   5    1.00    5.20
  -4   2   5   -2.30    3.60
   4  -2   5   10.10    6.00
  -4  -2  -5   -0.70    4.60
   4  -2   5   -3.10    5.10
   4   2  -5    7.00    4.40
   4  -2   5    7.30    5.70
   4   2  -5    3.20    3.70
  -4   2   5    2.30    4.00
  -4  -2  -5    4.90    5.00
   4  -2   5    8.60    6.00
  -4  -2  -5    9.50    5.40
  -4  -2  -5    2.30    4.50
   4  -2   5    4.50    5.60
  -4  -2  -5    3.40    5.00
  -4   2   5    3.60    3.30
   4  -2   5    4.70    5.10
   4   2  -5    5.10    5.40
   4   2  -5    6.10    3.80
  -4  -2  -5    1.40    4.80
  -4   2   5    2.80    4.50
  -4  -2  -5    6.50    5.50
  -4   2   5    2.40    6.70
   4  -2   5    1.40    5.90
  -4   2   5    7.20    6.40
  -4   2   5   13.60    5.50
   4  -2   5    7.40    5.00
   4   2  -5    7.00    5.30
   4  -2   5   -1.50    4.80
  -4  -2  -5   -0.70    4.80
   4   2  -5    2.90    3.00
   4  -2   5   -3.60    5.30
   4  -2   5    5.80    5.40
   4   2  -5    2.30    4.70
   4   2  -5    2.10    4.50
  -4  -2   5    3.70    7.20
   4  -2  -5    5.90    3.70
  -4  -2   5    9.40    6.50
  -4  -2   5    5.20    4.30
   4   2   5   11.00    6.00
  -4   2  -5    5.20    4.70
   4   2   5    6.20    5.20
   4   2   5    3.70    5.70
   4   2   5    6.30    5.80
   4  -2  -5    9.90    7.10
   4  -2  -5    7.70    5.20
  -4  -2   5    5.60    3.80
   4  -2  -5    1.50    3.80
  -4   2  -5   11.80    5.90
  -4  -2   5    4.80    4.00
  -4   2  -5    7.10    5.10
  -4   2  -5    7.10    5.10
   4  -2  -5    3.30    3.90
   4  -2  -5    8.20    5.60
  -4   2  -5   -0.90    4.60
  -4  -2   5    6.60    4.50
   4   2   5    4.50    5.30
  -4   2  -5   -4.10    4.70
  -4   2  -5   -1.90    5.20
   4   2   5    0.60    4.50
  -4   2  -5    8.70    5.10
  -4  -2   5    2.60    4.80
  -4   2  -5   13.30    5.80
   4  -2  -5    4.10    3.90
  -4  -2   5    3.00    4.00
  -4   2  -5    1.90    5.40
   4   2   5    5.20    5.10
   4   2   5   -1.10    5.70
   4   2   5    6.30    5.00
   4   2   5   -1.50    5.10
   4  -2  -5   -4.40    5.10
   4  -2  -5    4.70    4.50
  -4  -2   5    5.10    5.20
   4  -2  -5   15.00    5.40
  -4   2  -5    0.10    5.40
   4   2   5    6.40    5.80
   4   2   5    3.90    5.40
  -4   2  -5    5.40    5.30
  -4  -2   5    5.40    6.90
   4  -2  -5    4.00    3.30
  -4   2  -5   -2.40    4.40
   4  -2  -5    8.10    6.30
   4   2   5   20.90    6.00
  -4  -2   5    1.70    4.70
   4   2   5    2.80    6.30
   4   2  -6   37.00    6.50
  -4  -2  -6   44.20    9.20
  -4  -2  -6   40.50    7.40
  -4  -2  -6   36.80    7.70
   4  -2   6   49.70    9.90
   4  -2   6   29.30    8.00
   4  -2   6   54.49    9.60
  -4  -2  -6   35.40    8.50
   4  -2   6   39.60    9.00
   4   2  -6   46.80    7.90
  -4   2   6   38.30    7.50
  -4   2   6   41.50    7.50
   4   2  -6   43.30    7.10
   4   2  -6   47.10    6.40
   4  -2   6   24.10    7.10
  -4   2   6   38.70    6.40
  -4   2   6   45.60    6.60
   4   2  -6   39.20    9.80
  -4   2   6   41.70    6.90
   4  -2   6   55.29   10.80
  -4  -2  -6   44.30    8.00
  -4   2   6   33.60    6.20
   4  -2   6   23.00    6.90
   4  -2   6   45.20    9.90
  -4  -2  -6   29.90    8.70
   4   2  -6   29.00    8.20
  -4  -2  -6   47.10    9.50
  -4  -2   6   46.50    7.30
   4   2   6   37.80    9.50
  -4   2  -6   24.00    7.20
   4  -2  -6   49.60    6.70
  -4  -2   6   36.90    5.70
  -4   2  -6   40.50    7.90
   4  -2  -6   41.40    7.00
   4  -2  -6   38.10    9.10
   4   2   6   39.10    9.40
   4  -2  -6   35.10    6.40
   4  -2  -6   53.79    7.30
  -4  -2   6   46.70    7.70
   4  -2  -6   42.60    8.00
  -4   2  -6   46.10    8.90
  -4   2  -6   35.30    9.30
  -4   2  -6   32.40    8.20
  -4  -2   6   38.40    6.30
  -4  -2   6   32.20    7.40
   4   2   6   38.40    9.10
   4   2   6   36.10    8.20
   4   2   6   34.50    9.50
   4  -2  -6   36.40    9.50
   4   2   6   35.70    8.20
  -4  -2   6   34.90    6.40
  -4   2   7   67.39    8.60
   4  -2   7   67.39   12.60
  -4  -2  -7   39.50    8.90
  -4   2   7   38.90    7.30
   4   2  -7   65.59    8.40
   4  -2  -7   54.29    8.30
  -4  -2   7   48.80    7.60
  -4  -2   7   55.09    7.30
   4  -2  -7   57.99    8.70
   4   2   7   67.29   12.50
  -5   2   0    5.50    1.20
   5  -2   0    0.30    1.90
   5  -2   0    1.60    0.80
   5  -2   0    1.30    1.30
  -5  -2   0    0.70    1.40
   5  -2   0    3.70    2.40
  -5  -2   0    0.90    1.80
   5  -2   0    1.50    1.40
   5   2   0    4.20    2.60
  -5  -2   0    3.90    1.10
  -5   2   0    0.80    1.70
   5   2   0    4.20    1.60
   5   2   0   -1.50    1.60
  -5  -2   0   -0.60    2.10
   5  -2   0    4.90    2.10
  -5  -2   0    2.40    1.30
   5   2   0    0.70    1.50
  -5  -2   0    2.20    1.60
  -5  -2   0    3.50    0.80
  -5   2   0    0.90    1.50
  -5   2   0    4.30    2.30
   5   2   0    1.30    1.30
   5  -2   0    1.40    1.40
   5  -2   0    1.40    1.40
   5  -2   0    1.60    1.00
  -5  -2   0    3.30    1.90
  -5  -2   0    2.50    1.40
   5   2   0    1.60    1.30
   5   2   0    3.80    1.90
  -5   2   0    1.20    1.40
  -5  -2   0    2.80    1.30
   5  -2   0    3.60    1.30
  -5   2   0   -1.00    1.60
  -5  -2   0    0.30    1.80
  -5   2   0   -0.80    1.90
   5  -2   0   -2.00    1.60
  -5   2   0   -0.20    0.80
  -5   2   0    1.10    1.30
  -5   2   0    0.80    1.50
   5   2   0    1.90    1.00
   5  -2   0    2.10    0.90
  -5   2   1   47.90    4.00
  -5  -2  -1   49.10    3.80
   5  -2   1   50.29    4.60
  -5   2   1   47.70    3.40
   5  -2   1   46.10    4.10
   5  -2   1   45.50    3.70
  -5   2   1   42.20    4.20
  -5  -2  -1   53.89    6.10
  -5   2   1   42.50    4.70
  -5   2   1   53.19    3.20
   5   2  -1   47.10    3.10
  -5   2   1   43.40    4.90
  -5  -2  -1   47.20    4.40
  -5  -2  -1   51.09    5.30
  -5  -2  -1   44.80    4.10
  -5  -2  -1   49.90    4.40
   5  -2   1   44.00    5.10
  -5  -2  -1   49.50    5.20
   5  -2   1   46.30    3.30
  -5  -2  -1   47.60    3.50
   5  -2   1   44.10    3.60
  -5  -2  -1   41.30    3.60
   5  -2   1   49.20    2.90
  -5  -2  -1   45.60    3.20
  -5   2   1   47.30    3.80
  -5  -2  -1   54.19    4.60
   5  -2   1   44.00    4.30
   5  -2   1   45.80    4.30
  -5   2   1   50.09    5.70
   5  -2   1   51.39    3.60
   5  -2   1   45.70    5.10
   5  -2   1   45.90    3.60
   5  -2   1   43.00    3.20
  -5  -2  -1   43.90    3.70
   5  -2   1   51.39    5.60
   5   2  -1   43.80    3.20
   5  -2  -1   43.60    2.70
   5   2   1   47.60    4.40
   5  -2  -1   47.90    3.80
   5   2   1   43.80    3.50
  -5  -2   1   54.79    5.60
  -5  -2   1   50.39    2.80
   5   2   1   41.20    4.10
  -5  -2   1   50.69    3.30
   5  -2  -1   49.80    5.50
  -5   2  -1   40.60    5.20
   5  -2  -1   49.00    4.70
  -5   2  -1   54.89    3.70
  -5   2  -1   43.00    4.30
   5   2   1   52.09    5.60
   5   2   1   44.30    4.10
  -5   2  -1   46.60    3.90
  -5  -2   1   47.50    3.80
  -5  -2   1   56.19    5.30
  -5  -2   1   48.60    4.70
   5   2   1   36.10    5.00
   5   2   1   46.80    5.10
   5  -2  -1   50.99    4.90
  -5   2  -1   49.10    4.30
  -5   2  -1   44.00    4.40
  -5   2  -1   44.90    4.80
   5   2   1   44.70    3.50
   5  -2  -1   44.80    3.10
  -5   2  -1   49.20    3.90
   5   2   1   48.70    4.50
   5   2   1   44.70    3.20
   5   2   1   48.60    3.80
   5  -2  -1   46.40    3.70
  -5  -2   1   52.89    4.50
  -5   2  -1   46.80    3.60
  -5   2  -1   41.30    4.20
  -5  -2   1   49.50    4.00
   5  -2  -1   48.00    4.20
   5   2   1   49.30    3.80
   5  -2  -1   45.40    3.20
  -5  -2   1   38.50    3.20
  -5   2  -1   47.10    3.40
  -5   2  -1   48.70    5.00
   5  -2   2  893.01   43.30
  -5   2   2  938.61   42.10
   5  -2   2  898.41   43.40
  -5  -2  -2  907.41   44.10
  -5  -2  -2  932.01   42.80
   5   2  -2  877.41   44.40
   5   2  -2  877.41   42.70
  -5   2   2  958.10   45.30
   5  -2   2  887.01   42.70
   5  -2   2  887.31   43.00
   5  -2   2  923.01   42.10
   5  -2   2  913.11   44.30
  -5  -2  -2  900.11   42.70
  -5   2   2  913.01   42.60
  -5  -2  -2  910.21   42.00
  -5   2   2  920.31   41.30
  -5  -2  -2  919.11   41.70
   5  -2   2  874.51   42.40
  -5  -2  -2  938.41   42.40
   5  -2   2  882.51   42.30
  -5   2   2  921.61   43.10
   5  -2   2  904.91   41.90
  -5  -2  -2  887.01   43.30
   5   2  -2  877.31   42.40
  -5  -2  -2  932.11   42.60
   5   2  -2  900.21   41.30
   5   2  -2  855.31   42.30
  -5   2   2  943.71   42.40
  -5  -2  -2  905.31   43.40
  -5   2   2  943.11   42.80
  -5  -2  -2  944.31   42.70
  -5  -2  -2  898.01   44.40
  -5  -2  -2  905.31   43.20
   5  -2   2  833.72   42.10
   5  -2   2  899.01   44.20
   5  -2   2  879.11   42.50
   5  -2   2  899.11   43.20
  -5  -2  -2  931.21   42.70
   5  -2   2  886.01   42.50
  -5   2   2  921.11   44.40
  -5  -2  -2  944.31   43.20
  -5  -2  -2  914.61   44.10
   5  -2   2  864.81   44.50
   5   2  -2  887.91   41.80
  -5   2   2  941.41   41.90
  -5  -2   2  955.00   43.00
   5   2   2  884.71   42.60
  -5   2  -2  912.01   44.30
   5   2   2  906.61   42.60
   5  -2  -2  903.51   42.00
   5  -2  -2  869.81   42.30
   5   2   2  939.71   44.40
  -5  -2   2  932.11   41.40
   5   2   2  913.51   42.50
  -5   2  -2  915.51   43.40
   5  -2  -2  884.21   42.80
   5  -2  -2  881.21   43.90
   5   2   2  860.81   42.90
  -5  -2   2  922.81   44.30
   5   2   2  866.01   43.10
  -5  -2   2  940.21   42.10
   5  -2  -2  874.81   44.60
  -5  -2   2  932.41   43.10
  -5  -2   2  927.11   41.40
  -5  -2   2  966.30   42.40
  -5   2  -2  932.21   42.80
   5   2   2  866.11   42.20
   5   2   2  916.51   43.50
   5  -2  -2  886.01   41.80
   5  -2  -2  892.61   41.30
   5   2   2  916.21   42.80
   5   2   2  938.31   44.90
   5   2   2  908.11   43.40
   5   2   2  926.61   42.30
   5   2   2  889.71   42.40
  -5   2  -2  886.41   43.90
  -5   2  -2  896.41   42.60
  -5   2  -2  940.61   42.60
  -5   2  -2  923.81   43.20
  -5  -2   2  942.91   41.90
  -5   2  -2  905.51   42.60
   5  -2  -2  962.30   42.00
   5  -2  -2  940.11   42.70
  -5  -2   2  941.71   42.50
   5   2   2  936.11   44.40
   5  -2  -2  902.11   42.80
  -5   2  -2  876.91   43.20
  -5   2  -2  874.21   43.20
  -5   2  -2  887.31   43.90
  -5   2  -2  875.81   42.70
  -5  -2   2  903.61   44.90
   5  -2   3  497.85   27.80
  -5   2   3  536.15   26.70
   5  -2   3  498.45   26.10
  -5   2   3  533.05   25.40
  -5  -2  -3  524.25   26.10
   5  -2   3  492.25   27.10
  -5   2   3  557.34   25.90
   5   2  -3  545.55   25.20
  -5   2   3  548.25   29.90
   5  -2   3  533.15   25.60
  -5   2   3  555.84   26.50
   5  -2   3  483.65   26.50
   5   2  -3  494.25   26.60
  -5  -2  -3  535.95   27.40
  -5  -2  -3  513.05   27.60
  -5  -2  -3  534.95   26.90
  -5  -2  -3  542.25   26.70
  -5  -2  -3  545.95   26.60
   5  -2   3  530.05   26.50
   5  -2   3  548.65   26.60
  -5   2   3  540.75   24.80
  -5  -2  -3  527.45   26.50
  -5  -2  -3  564.14   27.30
   5  -2   3  534.45   28.20
   5   2  -3  522.05   25.80
   5  -2   3  488.75   26.70
   5   2  -3  529.55   24.70
  -5  -2  -3  494.25   26.90
  -5   2   3  542.95   26.00
   5  -2   3  532.25   27.40
   5  -2   3  536.35   26.30
  -5   2   3  546.65   25.20
   5   2  -3  532.95   25.80
   5  -2   3  496.35   28.20
   5  -2   3  503.55   26.90
  -5  -2  -3  524.05   26.00
   5   2  -3  517.25   26.40
  -5  -2  -3  525.65   26.40
  -5  -2  -3  533.55   28.10
   5  -2   3  461.05   26.10
   5  -2   3  530.25   26.60
   5  -2   3  528.95   26.20
   5   2  -3  534.35   28.70
  -5  -2  -3  516.25   27.20
  -5  -2  -3  515.05   27.90
  -5  -2  -3  558.04   26.80
  -5   2   3  563.74   29.00
   5   2  -3  511.95   26.40
  -5   2   3  542.75   27.40
  -5   2  -3  533.15   26.60
  -5   2  -3  511.15   27.80
   5   2   3  522.35   26.20
  -5   2  -3  542.75   26.70
  -5  -2   3  549.85   26.00
   5   2   3  538.35   28.40
  -5   2  -3  521.55   26.60
  -5   2  -3  578.64   27.40
   5   2   3  529.15   27.40
  -5  -2   3  543.85   25.50
   5   2   3  552.84   26.50
  -5   2  -3  535.25   27.30
  -5  -2   3  549.65   26.70
  -5   2  -3  543.45   26.70
  -5  -2   3  532.55   29.50
  -5   2  -3  531.25   26.70
   5  -2  -3  526.95   25.20
   5  -2  -3  514.75   26.90
   5   2   3  502.35   26.90
  -5  -2   3  560.94   26.40
   5   2   3  524.45   26.50
   5  -2  -3  522.95   25.90
  -5   2  -3  528.55   27.20
  -5  -2   3  564.04   25.40
   5   2   3  573.04   28.90
  -5  -2   3  537.05   28.80
  -5  -2   3  556.94   25.00
   5   2   3  515.65   26.60
  -5   2  -3  553.04   27.40
   5   2   3  567.34   28.30
   5   2   3  533.05   26.70
   5  -2  -3  520.25   28.90
   5   2   3  483.25   26.40
   5  -2  -3  524.65   25.70
   5  -2  -3  529.45   26.90
   5  -2  -3  562.34   24.90
   5  -2  -3  528.35   28.10
   5   2   3  519.85   27.30
  -5  -2   3  553.64   25.90
  -5   2  -3  531.85   26.50
   5  -2  -3  512.15   26.30
   5  -2  -3  527.25   25.30
   5   2   3  547.05   26.70
  -5  -2   3  538.75   27.30
  -5   2  -3  528.65   27.60
   5   2   3  495.85   26.80
   5   2   3  477.85   26.20
  -5   2  -3  518.05   27.70
  -5   2   4 2122.59   95.09
   5   2  -4 2115.89   96.69
   5   2  -4 2029.40   96.39
   5  -2   4 2119.59   96.89
   5   2  -4 2036.10   94.59
   5  -2   4 1963.50   95.99
   5  -2   4 2053.89   96.79
   5  -2   4 1952.10   96.19
  -5  -2  -4 2160.98   96.69
   5  -2   4 2104.79   96.09
   5  -2   4 2101.89   98.29
  -5   2   4 2128.59   94.69
  -5  -2  -4 2038.90   97.89
   5  -2   4 2100.09   96.69
  -5   2   4 2133.69  100.49
   5   2  -4 1970.90   95.69
   5  -2   4 2045.20   96.29
  -5  -2  -4 2115.69   96.59
  -5   2   4 2186.88   99.79
  -5  -2  -4 2043.30   97.09
  -5  -2  -4 2071.59   97.29
  -5   2   4 1926.01   95.89
   5   2  -4 2068.39   95.29
   5   2  -4 2023.20   96.79
  -5   2   4 2141.59   95.79
  -5  -2  -4 2172.58   96.99
   5   2  -4 2009.90   94.99
  -5   2   4 2090.29   96.39
  -5  -2  -4 2088.89   97.59
  -5  -2  -4 2081.99   96.49
   5  -2   4 2074.79   96.69
  -5   2   4 2151.58   97.59
  -5  -2  -4 2096.29   97.09
  -5  -2  -4 1985.50   96.09
  -5  -2  -4 2081.59   97.59
   5  -2   4 2108.99   96.49
   5  -2   4 2091.19   98.39
   5  -2   4 2130.79   97.49
   5  -2   4 2163.58   96.89
   5  -2   4 1993.90   96.79
   5   2  -4 1922.11   95.59
  -5   2   4 2137.09   96.99
  -5   2   4 2141.99   95.39
  -5  -2  -4 2159.98   97.19
  -5  -2  -4 2019.60   96.39
  -5  -2  -4 2172.98   97.19
   5  -2   4 2073.69   97.49
   5  -2   4 2019.40   97.79
   5   2   4 1993.20   96.19
  -5  -2   4 2157.18   96.99
  -5  -2   4 2183.58   95.09
  -5   2  -4 2137.09   96.69
   5   2   4 2110.99   96.89
  -5  -2   4 2100.29   99.39
  -5   2  -4 2119.69   96.69
   5   2   4 2170.18   97.69
  -5   2  -4 2038.40   97.29
   5   2   4 2155.18   96.79
   5  -2  -4 1998.60   99.09
  -5  -2   4 2145.09   95.29
   5  -2  -4 2018.40   98.39
  -5   2  -4 2024.20   96.49
  -5  -2   4 2161.78   95.39
   5   2   4 2132.29   96.79
   5   2   4 2036.20   96.79
  -5   2  -4 2023.20   96.99
  -5   2  -4 2160.78   97.29
  -5   2  -4 2101.89   96.59
  -5  -2   4 2089.69   97.59
   5  -2  -4 1978.60   96.29
   5   2   4 2151.38   98.09
  -5   2  -4 2090.69   96.69
  -5  -2   4 2152.18  100.59
   5  -2  -4 2064.19   95.69
  -5   2  -4 2124.39   96.99
   5  -2  -4 2062.39   95.09
   5   2   4 2139.69   96.99
   5   2   4 2038.80   96.29
   5  -2  -4 2092.19   97.09
   5  -2  -4 1974.80   94.69
  -5   2  -4 1975.30   97.29
   5   2   4 2101.09   97.39
  -5  -2   4 2106.89   96.39
   5   2   4 2046.10   96.19
  -5  -2   4 1932.81   95.79
   5   2   4 2093.29   98.39
  -5   2  -4 2000.40   97.59
  -5  -2   4 2052.19   95.79
   5  -2  -4 2138.99   97.09
   5  -2  -4 1958.40   95.79
  -5  -2   4 2124.59   93.99
   5   2   4 2125.99   96.59
  -5   2  -4 1969.90   97.09
   5   2   4 2116.39   96.79
  -5   2  -4 2114.09   97.19
   5  -2  -4 2083.79   95.19
  -5   2   5  347.37   19.50
  -5  -2  -5  372.16   20.80
  -5  -2  -5  369.76   21.90
   5  -2   5  396.36   21.60
  -5   2   5  292.67   20.70
   5   2  -5  342.17   18.50
   5  -2   5  354.66   20.70
   5   2  -5  345.37   19.10
   5   2  -5  355.76   19.50
   5  -2   5  337.87   22.40
   5  -2   5  314.57   21.90
  -5  -2  -5  351.26   21.60
  -5  -2  -5  324.77   20.90
  -5  -2  -5  370.86   20.80
   5  -2   5  360.66   21.30
  -5   2   5  379.26   19.40
  -5   2   5  362.16   20.00
   5  -2   5  387.86   22.50
   5  -2   5  293.27   20.40
   5  -2   5  358.76   20.70
   5  -2   5  370.46   20.80
   5   2  -5  351.16   20.00
  -5  -2  -5  405.36   22.00
   5  -2   5  365.86   21.60
   5   2  -5  347.67   21.30
   5   2  -5  344.57   20.60
  -5   2   5  320.27   19.20
  -5   2   5  308.37   23.60
  -5  -2  -5  341.47   21.80
   5  -2   5  386.76   21.70
  -5   2   5  314.57   24.40
   5   2  -5  339.67   20.10
  -5   2   5  298.47   21.50
  -5  -2  -5  344.07   21.50
   5  -2   5  360.36   21.40
   5  -2   5  370.86   22.20
  -5  -2  -5  377.96   21.20
  -5  -2  -5  355.56   22.40
   5   2  -5  361.56   21.50
  -5   2   5  348.67   20.70
  -5   2   5  362.56   18.90
  -5  -2  -5  333.67   21.00
   5  -2   5  365.86   21.50
   5  -2   5  388.96   22.60
  -5   2   5  315.57   20.10
  -5  -2  -5  362.16   21.80
  -5  -2  -5  394.36   21.20
  -5  -2  -5  340.87   20.60
   5   2   5  366.46   20.60
   5   2   5  381.96   21.60
  -5   2  -5  365.66   21.50
  -5  -2   5  371.96   19.60
  -5   2  -5  371.66   22.30
   5  -2  -5  334.17   23.00
  -5   2  -5  336.47   21.40
   5   2   5  375.46   22.50
   5   2   5  380.56   21.70
  -5  -2   5  307.57   24.50
   5  -2  -5  374.86   20.10
   5  -2  -5  347.37   24.00
   5  -2  -5  342.47   19.00
  -5  -2   5  359.36   20.20
   5  -2  -5  368.86   20.60
  -5   2  -5  407.46   21.30
  -5   2  -5  326.27   21.50
  -5   2  -5  334.57   21.20
  -5   2  -5  316.37   20.90
  -5   2  -5  380.66   21.20
   5  -2  -5  376.66   21.10
   5  -2  -5  370.26   21.60
  -5   2  -5  326.27   20.80
  -5   2  -5  353.66   21.40
   5  -2  -5  348.07   19.00
   5   2   5  361.36   20.90
   5  -2  -5  359.86   19.30
  -5  -2   5  360.46   20.80
  -5   2  -5  374.26   21.60
   5   2   5  308.07   20.40
  -5  -2   5  338.67   19.20
   5   2   5  380.46   21.70
  -5  -2   5  323.97   20.00
  -5  -2   5  297.07   20.70
   5   2   5  382.46   21.00
   5   2   5  372.36   22.10
   5  -2  -5  348.47   21.80
  -5  -2   5  331.97   19.30
   5   2   5  317.07   20.90
   5   2   5  390.36   22.40
  -5   2  -5  336.97   20.70
   5   2   5  380.16   21.90
   5  -2  -5  387.36   19.70
  -5  -2   5  320.37   22.00
  -5  -2   5  334.27   24.10
  -5  -2   5  384.76   18.10
  -5   2  -5  346.97   20.70
   5   2   5  361.16   21.50
   5   2   5  333.77   22.50
  -5   2   6  773.02   39.40
   5  -2   6  845.82   43.00
   5   2  -6  805.82   41.10
   5  -2   6  844.92   43.80
   5   2  -6  792.32   40.20
   5  -2   6  847.02   42.70
   5   2  -6  825.72   40.00
  -5   2   6  800.12   40.00
   5   2  -6  782.62   39.40
   5   2  -6  767.42   40.90
  -5  -2  -6  674.53   42.50
  -5  -2  -6  821.92   42.30
  -5   2   6  804.12   40.70
  -5  -2  -6  814.52   42.00
  -5  -2  -6  813.42   41.70
   5  -2  -6  801.42   40.90
  -5   2  -6  783.92   42.10
  -5  -2   6  803.22   38.70
  -5   2  -6  732.23   43.30
   5  -2  -6  806.42   39.80
  -5  -2   6  799.52   40.20
   5   2   6  825.42   42.80
   5  -2  -6  801.72   40.00
   5   2   6  829.02   42.90
   5  -2  -6  780.02   39.80
   5   2   6  843.42   43.90
  -5  -2   6  798.62   40.90
   5  -2  -6  815.32   40.20
   5  -2  -6  816.12   41.30
  -5   2   7   43.90    7.60
  -5   2   7   27.60    5.60
  -5   2   7   57.79    9.80
   5   2  -7   50.79    7.40
   5   2  -7   53.09    8.00
   5  -2   7   56.69   11.90
   5  -2  -7   55.09    9.80
  -5  -2   7   37.30    6.50
   5  -2  -7   49.90    8.00
   5  -2  -7   45.30    8.20
  -6  -2  -1  386.86   19.50
  -6  -2  -1  412.36   18.90
  -6  -2  -1  422.66   21.70
   6  -2   1  360.66   20.60
  -6  -2  -1  387.06   19.30
  -6  -2  -1  398.96   18.80
  -6  -2  -1  401.86   19.70
  -6  -2  -1  395.36   18.10
   6  -2   1  376.46   19.40
  -6   2   1  400.86   19.70
  -6  -2  -1  398.66   18.50
  -6   2   1  374.06   18.20
  -6   2   1  385.56   21.10
  -6   2   1  398.56   19.10
   6  -2   1  366.56   19.10
  -6  -2  -1  384.76   20.70
   6  -2   1  376.76   19.70
  -6   2   1  387.76   20.20
  -6  -2  -1  393.76   18.60
  -6  -2  -1  370.56   19.70
  -6   2   1  372.96   20.40
   6  -2   1  358.56   20.40
   6   2  -1  385.26   18.10
   6  -2   1  364.26   18.20
   6  -2   1  361.96   18.60
   6  -2   1  397.46   21.60
  -6   2   1  416.96   18.20
   6  -2   1  382.86   18.40
   6  -2   1  370.16   19.50
   6  -2   1  375.56   18.10
   6   2  -1  372.96   18.20
  -6  -2  -1  389.76   20.50
  -6   2   1  392.06   19.20
   6  -2  -1  371.56   19.50
  -6   2  -1  404.66   19.00
  -6   2  -1  394.76   19.60
   6   2   1  351.76   18.70
   6  -2  -1  382.06   18.20
  -6   2  -1  376.06   18.10
   6  -2  -1  390.26   19.20
  -6   2  -1  384.86   19.60
  -6   2  -1  387.16   19.30
   6   2   1  370.66   19.10
  -6  -2   1  397.56   19.20
   6   2   1  381.06   18.40
   6  -2  -1  377.46   19.70
  -6   2  -1  391.36   21.20
  -6  -2   1  387.46   19.80
  -6  -2   1  392.26   17.80
   6  -2  -1  348.17   18.50
  -6   2  -1  371.16   18.40
   6   2   1  359.66   17.90
  -6   2  -1  381.46   20.50
   6   2   1  393.76   19.60
   6   2   1  410.16   21.10
  -6  -2   1  395.56   19.90
  -6  -2   1  375.46   20.70
   6  -2  -1  367.16   20.50
  -6   2  -1  410.06   18.80
  -6  -2   1  375.36   18.70
  -6  -2   1  391.56   18.40
   6   2   1  351.76   18.60
  -6   2  -1  386.16   19.60
  -6  -2   1  399.66   20.80
   6  -2  -1  368.46   18.10
   6  -2  -1  370.86   20.40
   6   2   1  393.46   19.80
  -6   2  -1  372.66   20.30
   6   2   1  361.76   19.40
   6   2   1  410.16   20.90
  -6  -2   1  390.76   18.10
   6   2   1  393.66   21.70
   6   2   1  429.16   18.80
  -6  -2  -2 1206.68   54.29
  -6  -2  -2 1227.08   55.49
   6  -2   2 1126.49   55.19
   6   2  -2 1153.28   53.99
   6  -2   2 1113.89   53.99
   6  -2   2 1132.09   53.49
   6  -2   2 1105.19   54.29
   6  -2   2 1133.09   54.29
   6  -2   2 1154.38   56.19
   6  -2   2 1112.99   56.69
   6  -2   2 1159.28   54.19
  -6  -2  -2 1177.08   54.39
  -6   2   2 1231.48   53.39
  -6   2   2 1198.48   53.99
  -6   2   2 1197.38   56.29
   6  -2   2 1130.79   55.09
  -6  -2  -2 1161.28   56.19
  -6  -2  -2 1128.29   56.59
  -6   2   2 1192.28   57.19
  -6  -2  -2 1156.98   55.09
  -6   2   2 1211.68   54.99
  -6  -2  -2 1117.79   55.09
   6   2  -2 1161.08   53.29
  -6  -2  -2 1233.68   54.59
   6  -2   2 1151.68   53.99
  -6  -2  -2 1170.68   54.99
   6  -2   2 1111.39   55.99
   6  -2   2 1165.88   55.09
  -6   2   2 1161.08   54.19
  -6   2   2 1175.68   54.89
  -6  -2  -2 1176.48   53.99
  -6  -2  -2 1199.28   53.49
   6  -2   2 1130.29   54.69
  -6  -2  -2 1179.88   56.19
  -6  -2  -2 1200.68   54.39
  -6  -2   2 1179.28   55.09
  -6   2  -2 1191.68   55.39
  -6  -2   2 1162.28   54.69
  -6  -2   2 1181.38   56.09
   6  -2  -2 1175.88   53.19
  -6   2  -2 1099.99   56.19
   6   2   2 1179.88   55.29
  -6   2  -2 1185.58   54.49
  -6  -2   2 1222.48   54.09
   6  -2  -2 1157.48   53.89
  -6   2  -2 1175.18   54.19
  -6   2  -2 1234.88   54.39
  -6   2  -2 1166.08   55.19
  -6  -2   2 1188.68   53.39
  -6   2  -2 1142.79   55.19
  -6   2  -2 1121.59   55.89
  -6  -2   2 1219.48   53.39
   6   2   2 1145.39   54.79
   6   2   2 1166.38   54.09
   6   2   2 1182.78   56.39
   6  -2  -2 1116.69   56.49
  -6   2  -2 1160.08   54.29
  -6   2  -2 1222.88   54.09
  -6  -2   2 1204.78   54.09
  -6   2  -2 1165.68   55.99
   6   2   2 1158.18   54.29
   6   2   2 1170.48   56.39
   6  -2  -2 1095.99   53.29
   6   2   2 1163.18   55.09
   6  -2  -2 1127.69   54.49
  -6  -2   2 1164.08   56.89
   6   2   2 1147.39   54.09
   6  -2  -2 1150.38   54.99
   6  -2  -2 1155.78   55.69
   6   2   2 1209.98   55.49
  -6   2  -2 1195.08   54.49
   6  -2  -2 1152.48   53.99
   6   2   2 1118.79   53.79
  -6   2  -2 1233.78   55.19
  -6  -2   2 1210.38   53.99
   6   2   2 1165.68   57.09
   6   2   2 1190.98   54.39
   6   2   2 1164.88   54.49
   6   2  -3    4.80    2.00
  -6  -2  -3    5.00    3.10
  -6  -2  -3    7.20    4.50
   6  -2   3    6.60    3.30
  -6   2   3    4.70    4.00
  -6   2   3    2.50    2.10
   6  -2   3    9.10    4.30
   6  -2   3    6.40    4.10
   6   2  -3    3.80    3.10
  -6   2   3    4.00    2.70
   6  -2   3    2.20    3.00
  -6  -2  -3    6.10    3.80
   6  -2   3    3.80    3.90
   6  -2   3    5.60    5.00
  -6  -2  -3    7.00    4.00
   6  -2   3    1.70    3.50
  -6   2   3   -0.50    5.10
   6   2  -3    2.30    2.50
  -6  -2  -3    6.80    4.20
  -6  -2  -3    8.50    4.50
  -6  -2  -3    6.90    3.80
   6  -2   3    4.00    3.30
   6   2  -3    4.10    3.40
  -6  -2  -3   11.00    4.30
  -6  -2  -3   -2.10    2.90
   6  -2   3    0.70    4.20
   6  -2   3    2.70    4.20
  -6   2   3    0.20    3.20
   6  -2   3   -1.50    3.00
  -6  -2  -3    6.30    3.60
  -6  -2  -3    4.10    3.40
   6  -2   3    4.00    3.50
   6  -2   3    7.10    3.80
  -6  -2  -3    2.40    2.90
  -6  -2  -3    1.10    4.20
   6  -2   3    2.40    3.00
  -6   2   3    4.70    3.40
   6  -2   3    1.00    3.20
  -6   2   3    5.10    2.80
   6   2  -3    7.80    2.90
  -6  -2  -3    0.00    3.10
   6   2  -3    7.10    3.70
  -6   2   3    0.40    4.90
   6  -2  -3    4.00    3.10
  -6   2  -3    0.30    3.20
  -6   2  -3    5.70    3.50
   6   2   3    1.00    3.90
   6   2   3    3.70    3.30
  -6  -2   3    0.80    3.80
   6  -2  -3   13.50    4.90
  -6   2  -3    2.70    3.30
   6   2   3    2.20    4.70
  -6   2  -3    3.20    3.40
  -6   2  -3    3.10    4.10
   6   2   3    6.40    3.70
   6  -2  -3    5.40    2.80
   6  -2  -3    2.30    3.40
   6   2   3    3.50    3.00
   6   2   3    2.20    3.20
  -6  -2   3    1.60    3.10
   6   2   3    1.40    3.70
  -6   2  -3    4.20    4.00
   6  -2  -3    0.10    4.50
   6   2   3    1.60    3.20
   6   2   3   -0.50    3.10
  -6   2  -3    5.90    4.60
  -6  -2   3    0.30    2.60
   6   2   3    4.80    3.60
  -6   2  -3    2.00    3.40
   6   2   3    6.80    3.70
   6  -2  -3    5.40    2.10
   6   2   3    8.40    4.40
  -6  -2   3    6.40    3.10
  -6   2  -3    4.30    3.60
  -6   2  -3    1.60    3.70
  -6   2  -3    6.90    4.50
   6   2   3    6.50    4.80
  -6  -2   3    3.90    2.80
  -6  -2   3    4.30    2.00
   6  -2  -3    2.00    2.40
  -6  -2   3    3.20    4.80
  -6  -2   3    1.30    2.10
  -6   2  -3    7.20    3.80
   6   2   3    0.30    5.00
  -6  -2   3    3.20    3.30
  -6   2  -3    3.30    3.80
   6  -2  -3    5.90    3.60
  -6  -2   3    5.10    5.60
  -6  -2  -4   10.50    4.90
  -6   2   4   15.60    7.20
  -6   2   4   14.30    3.50
   6   2  -4   18.00    4.90
  -6  -2  -4   20.40    6.10
   6  -2   4   16.50    6.30
  -6   2   4   10.40    4.00
  -6   2   4   12.90    3.00
   6  -2   4    5.90    4.90
   6   2  -4   10.90    3.30
   6  -2   4   16.70    4.90
   6  -2   4   13.30    5.00
   6  -2   4   11.50    5.50
  -6   2   4    8.00    5.30
   6   2  -4   14.50    5.00
   6  -2   4   13.90    4.60
  -6  -2  -4   15.90    5.10
  -6   2   4   19.80    4.40
  -6  -2  -4   10.30    5.70
  -6  -2  -4   17.60    4.80
   6  -2   4    8.00    5.90
   6  -2   4   13.50    5.00
   6   2  -4   33.80    6.00
  -6   2   4   15.20    5.00
   6  -2   4   15.80    4.40
   6  -2   4   21.20    5.40
   6  -2   4   11.20    5.20
  -6   2   4   15.60    3.70
   6  -2   4   14.20    5.10
  -6  -2  -4   25.60    6.10
   6   2  -4   17.60    2.90
  -6   2   4   14.70    4.90
   6  -2   4   10.90    4.70
  -6  -2  -4   18.20    4.90
   6  -2   4   15.80    5.10
  -6  -2  -4   14.00    6.00
   6   2  -4   11.50    4.20
  -6  -2  -4   16.60    5.30
   6  -2   4   23.00    5.70
   6  -2   4   10.60    5.90
  -6  -2  -4   12.40    6.10
   6   2  -4   20.90    4.40
  -6  -2  -4   16.60    5.10
  -6  -2  -4   12.70    5.00
  -6  -2  -4   12.60    5.20
  -6   2   4   18.30    7.90
  -6  -2  -4   14.40    4.50
  -6   2  -4    9.30    5.00
   6  -2  -4   16.60    3.70
   6  -2  -4   15.00    4.10
   6   2   4    8.00    4.90
   6   2   4    7.80    6.20
  -6  -2   4   15.00    3.30
  -6  -2   4   13.10    5.60
   6  -2  -4   17.30    5.60
   6  -2  -4   18.60    5.30
   6   2   4   21.30    6.00
   6  -2  -4   27.20    6.90
  -6   2  -4   12.00    5.20
  -6   2  -4   10.80    4.80
  -6  -2   4    6.40    7.00
   6   2   4   12.90    4.70
   6   2   4   27.30    7.20
  -6   2  -4   14.40    5.00
   6   2   4    9.90    5.20
  -6  -2   4   11.70    7.00
   6   2   4   18.10    5.20
  -6  -2   4   15.60    4.20
  -6   2  -4   11.30    4.70
  -6   2  -4   12.00    5.20
  -6  -2   4   13.30    4.10
  -6  -2   4   11.60    2.80
  -6   2  -4    9.40    5.50
  -6   2  -4   12.70    5.30
   6   2   4   18.20    5.00
  -6  -2   4   10.60    4.50
   6   2   4   16.00    5.30
   6   2   4   10.80    6.20
   6   2   4   14.10    5.10
   6   2   4   11.00    5.00
   6  -2  -4   18.40    3.20
  -6  -2   4   16.20    3.80
   6  -2  -4   17.50    6.80
  -6   2  -4   15.40    5.80
  -6   2  -4    7.50    4.70
   6  -2  -4   29.10    4.90
  -6  -2   4   11.10    4.70
  -6   2  -4   17.80    5.90
  -6   2  -4   14.90    5.00
   6  -2  -4   20.40    4.90
   6   2   4   13.00    5.00
   6   2   4   13.60    5.10
   6   2   4    2.30    4.90
  -6   2  -4   11.70    5.40
   6  -2  -4   11.20    3.40
  -6   2   5   -4.00    7.20
  -6   2   5   10.30    5.40
  -6  -2  -5    6.70    6.30
   6  -2   5   17.90    6.10
  -6  -2  -5   11.90    5.70
   6   2  -5    4.50    5.10
   6   2  -5    6.60    4.90
   6  -2   5    9.50    5.70
  -6  -2  -5   14.30    6.50
  -6  -2  -5    8.60    5.60
  -6   2   5   16.50    5.30
   6  -2   5   16.30    6.40
   6  -2   5    0.80    5.70
  -6  -2  -5   12.50    5.50
  -6   2   5   15.70    4.00
   6  -2   5   17.80    5.90
   6   2  -5   11.70    6.10
  -6   2   5   11.10    5.90
   6  -2   5   15.90    5.80
  -6  -2  -5    7.60    6.40
   6  -2   5   15.30    6.30
  -6  -2  -5   11.00    7.00
  -6   2   5    9.90    4.20
   6  -2   5    8.80    6.00
  -6  -2  -5    4.90    5.10
   6   2  -5    9.50    4.00
  -6  -2  -5    8.80    5.50
   6  -2   5    2.30    5.80
  -6  -2  -5    9.60    5.70
   6  -2   5   12.80    6.40
  -6   2   5   11.30    4.40
   6  -2   5   15.40    6.00
  -6   2   5    3.60    3.80
  -6  -2  -5    9.70    6.20
  -6  -2  -5    7.40    5.50
  -6   2   5   13.50    5.40
   6  -2   5   11.00    6.30
   6   2  -5   10.40    3.60
   6  -2   5   15.60    7.30
   6  -2   5   17.20    6.20
  -6  -2  -5    9.80    5.50
   6   2  -5    9.60    5.70
  -6  -2  -5    5.00    5.70
   6  -2   5    4.60    5.20
   6  -2   5    5.80    5.80
   6   2  -5   14.70    5.00
   6  -2  -5    7.60    5.40
  -6   2  -5    6.40    5.60
  -6  -2   5    9.50    5.30
   6   2   5    2.60    6.00
  -6   2  -5    6.80    5.20
   6  -2  -5    7.20    3.80
  -6  -2   5    8.30    3.90
   6   2   5    3.80    5.50
   6  -2  -5   16.70    5.20
   6  -2  -5    6.60    4.30
  -6  -2   5    1.70    3.80
  -6   2  -5   10.70    5.50
   6   2   5    9.80    5.90
   6   2   5    7.80    6.00
   6  -2  -5   14.40    6.80
  -6  -2   5    8.10    5.20
  -6   2  -5   15.30    6.30
  -6   2  -5    8.00    5.30
   6   2   5    4.90    6.50
  -6  -2   5    3.90    5.90
   6   2   5    5.90    5.70
   6  -2  -5   16.40    6.00
   6   2   5   11.30    6.20
  -6  -2   5   10.00    4.20
  -6   2  -5    3.20    5.80
  -6   2  -5   13.80    5.70
  -6   2  -5   20.20    7.40
   6   2   5    8.50    5.80
   6  -2  -5    8.80    4.30
  -6   2  -5    6.20    5.30
  -6   2  -5    9.70    5.70
  -6   2  -5    8.70    5.20
  -6  -2   5   12.00    8.00
   6   2   5    6.20    5.40
   6   2   5    5.30    5.20
  -6   2  -5   18.00    6.70
   6  -2  -5   11.30    5.40
  -6  -2   5   12.40    5.20
   6   2   5    8.40    6.20
  -6   2  -5   12.30    6.30
   6   2   5   17.50    6.00
   6   2   5   10.60    5.90
  -6  -2  -6  197.18   16.50
  -6   2   6  185.68   13.10
   6  -2   6  210.88   17.40
  -6   2   6  205.88   14.60
   6   2  -6  164.68   11.80
   6  -2   6  185.38   15.90
  -6  -2  -6  182.18   14.60
   6   2  -6  180.18   12.60
   6  -2   6  125.79   14.70
  -6   2   6  149.59   13.10
   6   2  -6  171.48   13.80
   6  -2   6  177.58   15.80
   6   2  -6  172.28   14.10
  -6  -2   6  169.78   12.50
   6   2   6  186.48   17.10
   6   2   6  189.38   16.00
  -6  -2   6  147.89   13.10
  -6  -2   6  195.88   14.50
   6  -2  -6  185.98   13.40
   6  -2  -6  182.18   12.90
   6  -2  -6  181.78   14.30
   6  -2  -6  193.48   14.10
   6   2  -7   27.00    6.60
  -6   2   7   15.20    4.90
   6   2  -7   17.40    6.50
   6  -2   7   20.10   12.10
  -6  -2  -7   20.90    8.30
  -6   2   7   17.10    7.10
   6  -2  -7   22.80    7.00
   6  -2  -7   25.70    6.90
  -6  -2   7   14.20    5.00
  -6  -2   7   31.20    6.40
  -7   2   0    1.70    1.60
  -7   2   0    3.00    3.50
  -7   2   0   -0.10    1.90
   7   2   0   10.60    2.30
  -7  -2   0    2.60    1.50
  -7  -2   0    6.50    3.90
   7  -2   0    0.40    1.40
  -7  -2   0    1.10    2.90
  -7  -2   0    9.40    2.60
   7   2   0    0.40    2.80
   7  -2   0    3.00    2.20
  -7   2   0   -1.00    2.20
  -7  -2   0    2.40    2.10
   7   2   0    1.20    2.30
  -7   2   0    2.60    3.20
   7  -2   0    3.50    2.40
  -7   2   0   -0.30    2.90
  -7  -2   0    8.30    3.70
  -7  -2   0   -0.50    1.80
   7  -2   0    0.80    2.00
  -7   2   0    4.00    2.50
   7  -2   0    0.20    3.20
  -7   2   0    1.10    2.90
   7  -2   0    5.30    2.90
   7  -2   0   -1.70    2.80
   7   2   0    1.00    3.10
  -7  -2   0   -0.10    2.00
  -7  -2   0    2.20    2.90
   7  -2   0    2.10    1.90
  -7  -2   0    1.10    2.40
   7   2   0    3.30    1.40
   7   2   0    2.20    2.20
   7   2   0    2.30    3.80
   7   2   0   -0.90    2.00
  -7   2   1   24.50    5.30
  -7  -2  -1   28.90    3.90
  -7  -2  -1   34.00    5.30
  -7  -2  -1   23.50    3.20
   7  -2   1   21.20    3.50
  -7   2   1   19.20    2.60
  -7  -2  -1   16.30    4.50
   7  -2   1   24.50    2.90
  -7   2   1   22.60    4.40
  -7  -2  -1   24.70    3.20
   7  -2   1   21.70    4.10
   7   2  -1   22.20    2.70
   7  -2   1   23.90    2.50
   7  -2   1   19.80    3.10
   7  -2   1   20.70    3.80
   7   2  -1   22.50    2.40
   7  -2   1   17.40    4.40
  -7  -2  -1   23.00    5.50
   7  -2   1   26.70    2.80
  -7   2   1   25.20    4.20
  -7   2   1   27.40    2.50
  -7   2   1   23.10    4.80
   7  -2   1   31.60    5.70
  -7  -2  -1   28.00    4.10
   7  -2   1   23.40    5.00
   7  -2   1   22.40    3.10
  -7  -2  -1   30.20    4.30
  -7  -2  -1   24.80    2.50
   7  -2   1   21.30    3.80
  -7   2   1   25.90    4.00
  -7  -2  -1   28.80    4.30
  -7  -2  -1   24.70    2.90
  -7   2  -1   25.00    4.10
  -7  -2   1   18.10    4.90
  -7  -2   1   22.20    4.30
  -7   2  -1   25.60    3.00
   7   2   1   16.40    4.50
   7  -2  -1   21.80    2.80
  -7   2  -1   25.00    5.50
   7  -2  -1   21.80    4.00
  -7  -2   1   28.10    5.20
   7  -2  -1   23.40    3.10
  -7  -2   1   18.20    4.00
  -7  -2   1   26.10    4.00
  -7  -2   1   23.50    2.50
   7   2   1   25.30    2.80
  -7  -2   1   26.10    2.40
  -7   2  -1   22.00    3.60
   7   2   1   26.20    3.20
   7  -2  -1   28.50    3.90
   7   2   1   28.50    3.80
   7   2   1   17.20    5.00
  -7   2  -1   27.10    4.00
   7  -2  -1   32.90    4.40
   7  -2  -1   23.40    2.30
  -7   2  -1   29.70    3.60
   7   2   1   27.20    4.00
  -7   2  -1   27.60    5.00
   7   2   1   19.50    4.00
  -7  -2   1   28.30    3.10
   7   2   1   24.80    4.90
   7   2   1   20.20    3.20
  -7   2  -1   21.80    3.90
   7  -2  -1   19.40    4.50
  -7  -2   1   27.20    3.30
  -7   2  -1   25.30    3.30
  -7   2  -1   28.30    2.60
   7   2   1   16.60    3.70
   7  -2  -1   25.00    4.90
  -7   2  -1   26.60    4.90
   7  -2   2 1689.63   82.99
  -7   2   2 1788.72   83.99
   7   2  -2 1708.93   79.49
  -7  -2  -2 1893.91   82.09
   7  -2   2 1665.03   81.29
  -7  -2  -2 1839.72   80.79
   7  -2   2 1718.53   80.29
  -7  -2  -2 1808.62   81.89
   7  -2   2 1766.22   80.69
  -7   2   2 1775.12   81.39
  -7  -2  -2 1810.12   80.29
  -7   2   2 1834.32   80.39
   7  -2   2 1645.14   80.69
   7   2  -2 1798.62   80.39
   7  -2   2 1725.33   83.09
  -7   2   2 1736.43   82.89
  -7   2   2 1823.42   80.89
   7  -2   2 1695.13   79.69
  -7  -2  -2 1782.82   83.69
  -7   2   2 1718.53   80.49
  -7  -2  -2 1752.02   81.99
   7  -2   2 1729.43   83.79
   7  -2   2 1733.73   80.89
   7  -2   2 1607.14   81.59
  -7  -2  -2 1734.03   82.89
  -7   2   2 1817.62   79.59
   7  -2   2 1750.22   82.09
  -7  -2  -2 1793.42   80.99
  -7  -2  -2 1772.02   80.99
  -7  -2  -2 1813.12   80.89
  -7  -2  -2 1903.31   81.79
  -7  -2  -2 1658.63   82.69
  -7   2   2 1834.12   81.89
   7  -2   2 1717.93   81.69
   7  -2   2 1671.33   80.49
  -7   2  -2 1828.72   81.99
  -7  -2   2 1805.12   80.09
   7  -2  -2 1677.13   80.19
  -7   2  -2 1821.22   80.89
  -7   2  -2 1804.32   80.99
  -7   2  -2 1753.72   81.89
  -7   2  -2 1751.42   82.79
  -7  -2   2 1794.42   81.19
  -7  -2   2 1798.02   82.09
   7   2   2 1753.42   83.19
   7   2   2 1723.63   80.49
  -7   2  -2 1821.72   80.49
   7   2   2 1677.73   81.89
  -7   2  -2 1694.63   82.69
   7   2   2 1786.32   80.99
   7   2   2 1716.03   83.09
   7  -2  -2 1752.12   79.99
  -7  -2   2 1780.72   80.39
   7  -2  -2 1714.03   81.99
   7   2   2 1684.33   81.59
   7   2   2 1799.92   80.79
  -7  -2   2 1839.82   84.09
   7   2   2 1739.43   80.79
   7   2   2 1714.53   80.49
  -7   2  -2 1943.11   81.89
   7  -2  -2 1747.33   80.89
   7  -2  -2 1697.83   80.79
   7  -2  -2 1722.33   82.19
   7  -2  -2 1746.33   79.49
  -7   2  -2 1754.42   83.49
   7   2   2 1720.03   80.09
  -7  -2   2 1847.32   79.59
   7  -2  -2 1664.03   83.09
   7   2   2 1761.22   84.09
  -7   2  -2 1710.53   81.89
  -7  -2   2 1814.32   82.79
   7   2   2 1722.73   81.39
  -7   2  -2 1716.83   80.99
  -7   2  -2 1826.42   80.79
   7   2   2 1609.34   81.59
  -7  -2   2 1801.82   80.89
   7  -2   3    4.90    4.00
   7  -2   3   10.60    3.90
   7  -2   3    8.80    4.20
  -7   2   3   12.20    3.90
  -7  -2  -3   16.90    5.80
  -7   2   3   12.90    6.80
  -7  -2  -3   13.80    4.10
   7  -2   3    9.70    5.60
  -7   2   3   12.70    3.20
  -7  -2  -3   11.60    4.90
   7  -2   3    5.80    3.30
   7  -2   3   11.60    3.70
  -7  -2  -3    6.20    4.10
  -7  -2  -3   11.40    4.40
   7   2  -3    8.70    3.50
  -7  -2  -3   14.30    4.70
  -7  -2  -3   13.30    3.80
  -7   2   3    9.90    6.00
  -7   2   3   13.50    3.90
   7  -2   3    7.90    4.00
  -7   2   3   10.00    3.90
  -7   2   3    4.90    2.20
  -7  -2  -3    4.80    4.10
  -7  -2  -3    7.30    4.00
   7  -2   3    6.60    4.60
   7  -2   3    9.20    3.20
  -7   2   3    6.10    3.00
   7  -2   3    8.30    5.20
   7   2  -3    9.60    2.10
  -7  -2  -3    6.90    5.70
  -7  -2  -3   12.70    5.20
   7  -2   3    8.10    4.70
   7   2  -3    6.00    3.80
  -7  -2  -3   12.50    4.90
  -7  -2  -3   12.80    4.30
   7  -2   3    9.10    5.70
   7  -2   3   12.30    3.80
   7   2  -3    5.60    2.90
   7  -2   3    9.10    4.50
   7  -2   3    9.40    3.80
  -7   2   3   10.40    4.80
  -7  -2  -3    5.40    3.20
   7   2   3    9.10    4.60
  -7  -2   3   11.40    6.50
   7   2   3    9.00    3.70
   7   2   3   -1.80    5.40
   7   2   3    8.30    5.10
   7   2   3   13.60    4.70
  -7   2  -3   11.70    5.40
  -7   2  -3    5.00    4.50
  -7   2  -3    7.00    4.40
   7   2   3   13.00    4.20
  -7  -2   3   12.30    4.70
  -7   2  -3   11.50    4.40
  -7   2  -3    9.30    4.60
  -7   2  -3    5.90    3.80
  -7   2  -3   14.40    5.00
   7   2   3   14.00    6.00
   7  -2  -3   14.40    4.30
   7  -2  -3   13.50    5.30
   7  -2  -3   26.80    6.50
  -7  -2   3   12.30    3.30
   7   2   3    8.10    3.90
  -7   2  -3    6.90    4.20
   7   2   3    6.10    4.10
  -7  -2   3    4.40    5.60
  -7   2  -3    9.40    5.50
  -7  -2   3    7.00    3.70
  -7   2  -3    8.20    4.00
   7   2   3   16.20    4.40
   7   2   3    7.00    4.70
  -7  -2   3    6.40    3.80
  -7   2  -3    6.20    4.80
  -7  -2   3   11.00    2.80
   7   2   3   10.10    3.90
   7  -2  -3   11.10    3.80
  -7  -2   3    9.90    2.20
   7   2   3   10.40    4.20
   7  -2  -3   10.10    2.20
  -7   2  -3   16.40    4.20
   7   2   3    6.00    3.50
  -7  -2   3   12.80    3.90
  -7   2  -3    7.40    4.10
   7  -2  -3   13.50    3.00
   7   2  -4 2512.05  113.69
  -7  -2  -4 2171.38  115.49
  -7  -2  -4 2700.83  116.89
   7  -2   4 2529.65  116.49
   7  -2   4 2585.04  115.99
   7  -2   4 2595.74  115.79
   7  -2   4 2514.15  117.19
   7  -2   4 2616.34  115.29
  -7  -2  -4 2646.74  116.89
  -7  -2  -4 2590.64  116.99
   7  -2   4 2399.56  115.39
   7  -2   4 2485.55  118.29
   7  -2   4 2591.54  115.29
  -7  -2  -4 2572.94  116.09
   7  -2   4 2467.85  116.19
  -7   2   4 2234.28  118.29
  -7  -2  -4 2542.45  115.09
  -7  -2  -4 2441.56  117.39
  -7  -2  -4 2562.24  115.89
   7   2  -4 2465.05  115.69
   7  -2   4 2390.96  117.89
  -7  -2  -4 2516.95  117.99
   7  -2   4 2408.96  115.49
   7   2  -4 2482.05  116.09
  -7   2   4 2168.58  116.19
   7   2  -4 2541.55  114.59
   7   2  -4 2465.85  114.69
  -7  -2  -4 2439.76  117.79
  -7   2   4 2630.54  120.49
  -7   2   4 2606.24  115.49
  -7   2   4 2565.44  113.79
  -7  -2  -4 2582.34  115.89
   7  -2   4 2503.75  115.19
   7  -2   4 2609.34  116.19
  -7  -2  -4 2203.38  115.69
  -7   2   4 2421.76  114.39
  -7  -2  -4 2499.85  116.89
   7  -2   4 2552.34  117.09
  -7  -2  -4 2434.86  115.39
   7   2  -4 2490.55  115.49
   7   2   4 2584.54  115.49
   7   2   4 2600.54  117.19
  -7   2  -4 2499.15  117.69
   7   2   4 2625.64  116.09
  -7   2  -4 2452.05  117.19
  -7   2  -4 2471.05  115.69
   7   2   4 2511.25  115.59
  -7  -2   4 2653.73  113.99
   7  -2  -4 2444.96  115.39
  -7  -2   4 2677.93  120.79
   7  -2  -4 2394.36  118.69
   7  -2  -4 2456.25  114.49
   7   2   4 2512.65  116.29
   7   2   4 2569.04  118.49
  -7   2  -4 2641.74  117.09
  -7   2  -4 2181.88  115.49
  -7  -2   4 2589.04  115.39
  -7   2  -4 2416.26  115.69
   7   2   4 2575.04  115.99
  -7   2  -4 2637.14  116.89
  -7  -2   4 2253.87  118.39
   7   2   4 2719.03  118.49
   7   2   4 2572.84  116.59
  -7   2  -4 2556.54  116.99
  -7   2  -4 2519.65  116.09
   7   2   4 2663.93  117.29
   7  -2  -4 2472.95  114.79
   7   2   4 2205.18  118.09
   7  -2  -4 2507.35  116.29
  -7   2  -4 2511.45  117.69
  -7  -2   4 2500.25  114.59
   7   2   4 2456.15  115.39
   7  -2  -4 2424.16  115.89
   7   2   4 2481.75  115.09
   7  -2  -4 2425.86  117.89
   7  -2  -4 2404.96  113.69
   7   2   4 2657.63  115.89
  -7   2  -4 2552.14  116.79
  -7  -2   4 2554.24  113.99
  -7   2  -4 2537.55  115.89
  -7   2   5    4.90    4.90
  -7  -2  -5   12.70    6.20
   7  -2   5    5.30    6.20
  -7  -2  -5    8.10    5.60
  -7   2   5   10.10    5.50
  -7   2   5    4.90    6.20
   7  -2   5    5.40    5.90
  -7  -2  -5    4.30    5.10
  -7  -2  -5   -3.70    4.70
  -7  -2  -5   -4.50    5.10
   7   2  -5    4.50    5.80
  -7   2   5    3.20    3.60
  -7   2   5    4.30    4.80
   7   2  -5    5.00    5.30
   7  -2   5   -4.30    4.90
   7   2  -5    8.00    4.80
   7  -2   5    6.10    5.80
   7  -2   5   10.90    6.40
   7   2  -5    3.00    4.70
  -7  -2  -5    5.10    6.80
  -7  -2  -5    3.80    5.30
   7  -2   5    2.20    6.70
   7  -2   5    0.70    4.70
  -7  -2  -5   18.10   11.30
   7  -2   5   -2.40    5.40
   7  -2   5    8.20    5.80
  -7   2   5    5.60    4.20
  -7  -2  -5    9.30    5.30
   7  -2   5    4.90    5.90
   7  -2   5    1.60    6.10
   7   2  -5    7.50    3.80
  -7  -2   5   10.50    6.50
   7  -2  -5    7.50    4.20
   7   2   5   14.30    6.30
   7  -2  -5    8.80    5.10
  -7   2  -5   -6.50    4.80
   7   2   5    8.60    5.60
  -7   2  -5    0.60    5.40
  -7   2  -5   -3.70    4.70
   7   2   5    9.90    6.50
   7  -2  -5    2.20    5.70
   7   2   5   -2.00    5.00
  -7  -2   5    9.50    3.90
   7  -2  -5    0.30    5.20
   7   2   5   11.10    5.70
   7  -2  -5   14.20    6.60
  -7   2  -5   17.00    7.30
  -7   2  -5    2.40    5.60
  -7  -2   5   -3.40    4.50
  -7   2  -5   -0.50    4.90
   7   2   5    0.10    5.40
   7   2   5    6.10    6.10
  -7  -2   5   10.00    5.40
   7   2   5    8.70    6.30
  -7  -2   5    2.30    3.70
  -7  -2   5    5.40    5.00
  -7   2  -5    8.60    6.00
   7  -2  -5    6.00    4.80
  -7   2   6  763.12   38.10
   7  -2   6  624.34   40.90
   7  -2   6  681.53   38.20
   7  -2   6  792.12   39.80
   7   2  -6  720.33   38.00
   7   2  -6  712.73   36.70
   7  -2   6  761.02   40.50
  -7   2   6  741.93   36.90
   7   2  -6  761.52   38.40
  -7  -2  -6  773.22   41.20
   7   2   6  809.62   40.10
  -7  -2   6  732.73   38.10
   7   2   6  745.13   40.40
   7  -2  -6  725.23   38.40
  -7   2  -6  736.23   43.70
   7  -2  -6  728.83   38.00
   7  -2  -6  753.72   37.10
  -7   2   7    6.30    6.20
   7  -2   7   15.10    9.40
   7   2  -7    5.20    5.80
   7  -2  -7    4.10    6.00
  -7  -2   7    2.00    3.90
  -8  -2   0 2692.53  134.99
  -8   2   0 3160.38  133.59
   8   2   0 2939.51  134.29
   8  -2   0 2757.42  136.49
   8  -2   0 3016.60  134.29
  -8  -2   0 2981.80  133.49
  -8  -2   0 2821.82  133.59
   8   2   0 2864.11  132.69
  -8  -2   0 3060.09  134.29
   8  -2   0 2884.41  134.49
   8  -2   0 2961.30  133.99
   8   2   0 2979.80  135.49
   8  -2   0 2993.20  135.29
  -8  -2   0 3065.19  133.79
   8  -2   0 2878.71  132.79
  -8  -2   0 3069.49  136.99
  -8   2   0 3037.30  136.59
   8   2   0 2830.42  135.69
   8   2   0 2787.32  133.69
   8   2   0 2867.11  133.89
  -8   2   0 2912.71  132.69
   8   2   0 2925.21  136.99
  -8  -2   0 3102.49  135.89
  -8   2   0 2945.01  134.19
   8  -2   0 2921.01  135.69
  -8  -2   0 2996.00  134.79
   8  -2   0 2922.91  133.29
   8   2   0 2853.21  133.29
  -8   2   0 3018.00  134.09
  -8   2   0 2994.50  135.19
  -8   2   0 3003.90  135.59
  -8  -2   0 3105.39  132.89
  -8  -2  -1  906.11   41.50
   8  -2   1  826.22   40.90
   8  -2   1  845.22   42.50
  -8  -2  -1  851.41   40.00
   8  -2   1  867.81   42.90
   8  -2   1  806.82   43.40
  -8  -2  -1  850.91   42.50
  -8   2   1  881.71   41.80
  -8   2   1  861.31   41.50
  -8  -2  -1  867.11   42.80
   8  -2   1  826.62   40.50
  -8   2   1  893.21   41.10
  -8  -2  -1  843.62   40.00
   8  -2   1  848.02   40.00
  -8  -2  -1  886.61   43.80
  -8  -2  -1  865.51   41.20
   8  -2   1  852.21   39.50
  -8  -2  -1  852.01   40.70
  -8  -2  -1  859.01   41.00
   8  -2   1  772.22   40.80
  -8   2   1  851.31   39.70
   8   2  -1  840.72   39.70
  -8   2   1  874.81   42.70
  -8   2   1  808.52   42.70
  -8  -2  -1  896.31   39.60
   8  -2   1  840.92   41.30
   8  -2  -1  829.12   42.80
  -8  -2   1  903.21   41.80
   8  -2  -1  838.12   39.80
  -8   2  -1  883.41   40.80
  -8   2  -1  845.32   41.10
  -8   2  -1  831.92   42.50
  -8  -2   1  875.41   39.20
   8  -2  -1  851.81   42.20
  -8   2  -1  848.82   42.30
   8   2   1  835.22   41.00
  -8   2  -1  859.51   40.00
   8  -2  -1  815.62   40.90
   8   2   1  862.51   41.00
  -8  -2   1  871.31   42.70
  -8   2  -1  881.41   40.30
  -8  -2   1  893.51   41.10
  -8   2  -1  876.91   41.30
   8  -2  -1  826.52   39.70
  -8  -2   1  870.21   39.90
   8   2   1  856.51   40.10
   8   2   1  837.12   40.50
   8  -2  -1  859.01   41.00
   8   2   1  836.52   39.40
   8  -2  -1  837.32   41.60
  -8  -2   1  854.51   39.80
  -8  -2   1  850.81   42.90
  -8   2  -1  878.21   39.60
   8   2   1  808.42   41.30
  -8  -2   1  899.31   41.60
   8   2   1  871.61   42.60
   8   2   1  854.41   42.80
  -8   2  -1  849.41   41.30
  -8   2  -1  820.12   43.10
   8   2   1  877.31   44.10
   8   2   1  853.61   39.90
  -8  -2  -2 1586.34   73.39
   8  -2   2 1530.05   75.79
   8  -2   2 1513.45   72.69
  -8   2   2 1629.74   71.49
  -8  -2  -2 1582.24   71.49
  -8  -2  -2 1508.45   73.29
  -8  -2  -2 1579.94   75.59
  -8   2   2 1589.84   72.79
   8  -2   2 1536.75   73.29
   8  -2   2 1531.05   72.29
   8  -2   2 1567.94   71.99
  -8  -2  -2 1610.04   72.19
   8  -2   2 1505.95   73.19
  -8  -2  -2 1602.04   72.39
   8  -2   2 1524.25   71.39
  -8   2   2 1436.16   73.39
   8  -2   2 1504.75   74.89
  -8   2   2 1571.64   72.49
  -8   2   2 1468.45   74.19
   8  -2   2 1499.75   72.09
   8  -2   2 1477.35   74.59
  -8  -2  -2 1569.64   74.89
  -8   2   2 1635.24   75.89
  -8  -2  -2 1582.44   72.39
  -8  -2  -2 1585.04   71.99
  -8  -2  -2 1505.95   74.59
  -8  -2  -2 1607.64   73.09
  -8  -2  -2 1603.84   73.69
   8  -2   2 1557.74   73.59
   8   2  -2 1562.34   71.59
  -8   2  -2 1666.43   73.49
   8   2   2 1513.95   74.89
  -8   2  -2 1566.84   74.59
  -8  -2   2 1559.04   72.49
   8   2   2 1514.05   73.19
   8   2   2 1526.05   72.09
   8   2   2 1603.04   73.79
  -8  -2   2 1598.34   71.69
  -8   2  -2 1644.94   72.19
  -8  -2   2 1670.33   74.59
  -8  -2   2 1588.04   72.59
   8   2   2 1487.95   71.09
   8  -2  -2 1516.25   72.19
   8  -2  -2 1486.45   71.39
   8   2   2 1520.45   72.79
  -8   2  -2 1570.94   72.39
  -8   2  -2 1545.55   72.09
  -8   2  -2 1642.14   73.29
   8  -2  -2 1554.04   73.69
  -8   2  -2 1637.14   73.69
   8  -2  -2 1531.45   74.79
  -8  -2   2 1556.24   71.59
   8  -2  -2 1607.04   72.69
   8   2   2 1567.74   72.39
   8   2   2 1578.94   76.19
   8  -2  -2 1551.04   73.99
   8   2   2 1566.14   73.39
   8   2   2 1549.54   72.09
  -8   2  -2 1563.34   73.49
   8  -2  -2 1552.04   71.69
  -8   2  -2 1547.75   74.49
  -8  -2   2 1623.24   74.09
  -8   2  -2 1571.44   75.49
  -8   2  -2 1621.44   71.69
   8   2   2 1509.65   71.69
  -8   2  -2 1586.14   72.39
   8   2   2 1477.25   74.69
  -8  -2   2 1561.94   75.59
   8  -2   3  206.28   13.30
  -8   2   3  207.88   17.90
  -8  -2  -3  239.48   14.10
  -8  -2  -3  236.58   13.30
  -8  -2  -3  229.18   16.40
   8  -2   3  227.38   13.80
   8  -2   3  217.88   15.20
   8  -2   3  227.28   14.50
  -8   2   3  201.58   14.30
  -8  -2  -3  229.48   16.40
   8  -2   3  225.08   12.70
   8   2  -3  224.98   13.20
  -8  -2  -3  231.08   14.00
  -8  -2  -3  229.98   15.20
   8  -2   3  229.38   14.20
   8  -2   3  232.18   16.70
   8  -2   3  225.48   13.40
   8  -2   3  200.58   16.00
   8  -2   3  213.88   15.30
  -8  -2  -3  233.48   15.10
  -8   2   3  221.28   13.20
  -8   2   3  191.28   12.90
  -8   2   3  194.58   16.30
  -8  -2  -3  228.18   13.80
  -8  -2  -3  215.58   15.00
  -8  -2  -3  235.88   13.80
   8  -2   3  236.08   17.80
  -8  -2  -3  217.38   16.90
   8  -2   3  198.08   13.50
  -8   2   3  241.28   12.20
   8   2  -3  217.58   12.10
  -8  -2  -3  238.28   14.90
   8  -2   3  214.88   14.90
   8   2  -3  233.88   13.60
  -8   2   3  214.18   13.90
  -8  -2   3  224.98   14.30
  -8  -2   3  198.68   13.10
  -8   2  -3  210.18   13.80
  -8   2  -3  253.67   14.00
   8   2   3  219.28   15.00
  -8   2  -3  254.67   15.40
  -8   2  -3  242.08   16.40
  -8  -2   3  178.78   15.90
   8   2   3  211.08   14.70
  -8   2  -3  219.08   14.00
   8  -2  -3  218.38   12.00
   8   2   3  216.98   12.80
   8  -2  -3  240.48   17.20
   8  -2  -3  219.88   14.00
  -8  -2   3  251.27   12.40
   8   2   3  232.48   14.40
  -8   2  -3  226.88   15.00
  -8   2  -3  248.98   15.20
  -8   2  -3  260.97   15.60
   8   2   3  231.08   13.50
   8   2   3  235.58   18.00
   8   2   3  238.58   17.00
  -8   2  -3  244.48   16.50
  -8  -2   3  206.08   17.70
   8   2   3  242.98   14.30
  -8  -2   3  184.88   14.00
   8   2   3  228.98   13.80
   8   2   3  196.48   16.10
  -8  -2   3  231.88   13.30
  -8   2  -3  232.78   14.30
   8  -2  -3  219.18   15.80
  -8  -2   3  232.48   12.60
   8   2   3  212.28   15.20
  -8   2  -3  210.28   16.40
  -8   2  -3  225.08   13.70
   8   2   3  227.78   13.80
   8   2   3  235.18   13.60
   8  -2  -3  221.58   13.10
   8  -2   4  308.27   18.40
   8  -2   4  331.47   20.00
   8  -2   4  265.67   20.70
  -8  -2  -4  344.37   20.10
  -8  -2  -4  325.07   18.50
   8  -2   4  309.57   17.60
  -8  -2  -4  274.57   18.40
  -8  -2  -4  331.97   20.20
  -8   2   4  319.37   17.20
  -8  -2  -4  292.77   18.80
  -8   2   4  288.67   22.10
   8  -2   4  330.87   20.40
  -8   2   4  290.67   17.20
   8  -2   4  337.97   19.20
  -8  -2  -4  354.06   20.30
   8  -2   4  337.07   19.20
  -8   2   4  291.57   23.50
  -8  -2  -4  302.17   21.10
   8   2  -4  317.97   16.00
   8  -2   4  341.77   19.80
  -8  -2  -4  310.77   21.50
   8  -2   4  336.87   18.20
   8  -2   4  265.67   20.40
   8   2  -4  321.47   18.40
   8   2  -4  320.97   18.80
   8  -2   4  317.77   18.80
   8  -2   4  280.27   19.90
   8  -2   4  303.97   18.00
  -8  -2  -4  343.17   20.40
  -8   2   4  330.87   18.30
  -8  -2  -4  334.27   19.30
  -8  -2  -4  338.07   18.80
   8   2  -4  342.97   17.50
   8  -2   4  325.17   18.50
  -8  -2   4  298.27   16.00
   8  -2  -4  316.87   21.10
   8   2   4  290.07   21.20
  -8   2  -4  319.97   18.60
  -8  -2   4  326.77   17.60
  -8   2  -4  311.47   19.90
   8   2   4  328.07   18.10
   8  -2  -4  323.87   17.80
   8   2   4  319.57   18.50
   8   2   4  356.86   19.50
   8   2   4  336.97   20.90
  -8   2  -4  298.47   18.80
  -8  -2   4  267.67   21.50
  -8   2  -4  262.57   18.40
   8   2   4  262.37   20.90
  -8  -2   4  280.17   17.10
  -8   2  -4  330.97   19.00
   8  -2  -4  341.07   22.60
  -8   2  -4  327.67   19.90
  -8  -2   4  336.47   18.40
   8   2   4  335.57   19.50
   8   2   4  322.57   19.90
  -8   2  -4  323.77   20.10
  -8   2  -4  278.87   18.60
  -8   2  -4  307.97   18.70
   8  -2  -4  330.47   18.40
   8   2   4  333.57   19.00
   8  -2  -4  309.27   19.10
   8   2   4  321.07   18.40
   8   2   4  267.37   19.50
   8  -2  -4  299.87   17.10
  -8   2  -4  348.97   21.90
  -8  -2   4  280.87   23.40
  -8   2  -4  331.47   21.20
   8   2   4  322.37   19.60
   8   2   4  320.07   18.70
  -8   2   5    5.00    5.00
  -8  -2  -5   11.80    5.70
   8  -2   5   -2.60    6.80
   8   2  -5   -0.40    4.50
   8  -2   5   10.10    6.10
   8  -2   5    5.10    6.20
  -8  -2  -5    0.90    5.00
  -8   2   5    1.80    6.80
   8   2  -5    9.30    4.00
  -8   2   5    3.40    5.30
   8  -2   5    5.30    5.50
   8  -2   5   -1.20    5.20
   8   2  -5    0.90    5.80
   8  -2   5    6.30    6.10
  -8  -2  -5    5.80    5.60
   8   2  -5    5.70    5.50
  -8   2   5    7.80    5.00
   8  -2   5    2.80   10.30
  -8  -2   5    1.90    4.80
   8   2   5    8.90    5.90
   8   2   5    6.20    5.70
   8  -2  -5    7.40    4.80
  -8  -2   5    5.20    5.30
   8   2   5   -0.50    9.90
   8  -2  -5    5.00    5.10
  -8   2  -5    5.70    5.80
   8   2   5   -4.00    5.70
   8  -2  -5    3.60    5.30
   8   2   5    1.40    5.90
  -8  -2   5    4.60    5.90
  -8  -2   5    9.70    4.00
  -8   2  -5    6.60    5.30
  -8  -2   5    2.10    3.50
  -8   2  -5   12.50    5.60
   8   2  -6    8.90    5.90
   8  -2   6   14.60    8.40
   8   2  -6   12.30    5.20
  -8   2   6    3.60    3.80
  -8   2   6   12.10    6.10
   8  -2   6   -0.20    7.50
   8  -2  -6   10.00    5.90
   8   2   6    8.20    8.00
  -8  -2   6    4.20    3.80
   8  -2  -6    1.50    5.70
  -8  -2   6    0.20    4.00
   9  -2   0    3.50    3.50
  -9   2   0    2.10    1.80
  -9   2   0   -5.40    3.90
  -9   2   0    1.10    2.60
   9   2   0   -0.10    1.60
   9   2   0    1.20    2.30
   9   2   0   -0.30    3.80
  -9  -2   0    3.00    2.80
  -9  -2   0    5.30    2.70
   9   2   0    0.10    3.20
   9  -2   0    0.90    3.80
  -9   2   0   -5.20    4.60
  -9  -2   0    1.20    2.70
   9   2   0    0.10    4.90
   9   2   0    2.90    3.00
  -9  -2   0    0.70    3.80
  -9   2   0    3.10    3.30
  -9   2   0    0.50    3.80
   9  -2   0    0.30    2.50
   9  -2   0   -5.40    4.50
   9  -2   0   -4.60    2.80
   9  -2   0    1.60    1.90
  -9  -2   0    3.70    4.50
  -9  -2   0   -0.40    3.20
   9  -2   0    3.60    4.30
  -9   2   0   -1.80    2.70
  -9  -2   0    7.60    5.40
  -9  -2   0    0.30    1.80
  -9  -2   0   -1.20    3.90
   9  -2   0   -1.40    2.80
  -9  -2  -1   48.40    4.40
  -9   2   1   52.59    6.70
   9  -2   1   51.19    7.90
  -9   2   1   60.99    6.60
  -9  -2  -1   49.90    6.00
   9  -2   1   45.90    6.40
  -9  -2  -1   53.19    5.10
  -9   2   1   50.09    6.80
  -9  -2  -1   60.49    6.20
   9  -2   1   55.19    6.20
  -9   2   1   38.30    4.40
  -9  -2  -1   60.59    6.40
   9  -2   1   56.09    6.10
  -9  -2  -1   46.90    7.20
  -9   2   1   53.39    7.80
   9  -2   1   54.09    5.30
  -9  -2  -1   56.09    5.20
   9   2  -1   48.10    4.80
   9  -2   1   41.00    5.10
   9  -2   1   54.19    7.50
  -9  -2  -1   50.79    8.50
   9  -2   1   41.60    4.40
  -9   2   1   46.90    7.50
  -9  -2  -1   60.79    8.10
  -9  -2  -1   51.59    6.50
   9  -2   1   43.70    8.30
   9   2   1   48.90    7.90
  -9  -2   1   48.60    5.20
  -9  -2   1   52.19    6.40
  -9  -2   1   65.49    7.60
  -9   2  -1   58.59    6.60
  -9   2  -1   56.29    5.80
  -9  -2   1   51.79    4.90
   9   2   1   44.90    5.90
   9   2   1   44.90    7.90
  -9   2  -1   55.19    5.10
   9   2   1   50.49    5.50
  -9   2  -1   49.99    7.70
   9  -2  -1   52.19    6.00
  -9   2  -1   53.79    7.30
  -9   2  -1   53.99    8.10
   9   2   1   47.00    4.90
   9   2   1   42.60    4.20
  -9  -2   1   45.80    7.60
   9   2   1   56.19    6.70
   9  -2  -1   52.09    5.10
  -9   2  -1   59.99    6.70
  -9  -2   1   69.79    8.60
  -9  -2   1   55.99    6.30
  -9   2  -1   44.30    5.80
   9  -2  -1   47.00    4.60
   9  -2  -1   50.19    6.90
   9   2   1   55.79    5.50
  -9   2  -1   46.60    4.50
   9  -2  -1   41.70    7.50
   9   2   1   48.00    6.00
   9   2   1   51.49    7.50
   9  -2  -1   48.40    6.10
   9  -2  -1   50.49    6.90
   9  -2   2   64.29    6.40
  -9   2   2   68.39    8.50
  -9  -2  -2   64.69    7.70
  -9   2   2   69.59    5.70
  -9  -2  -2   55.49    8.90
  -9  -2  -2   80.59    7.20
   9  -2   2   62.59    8.20
  -9  -2  -2   66.79    6.70
   9  -2   2   72.59    7.20
  -9   2   2   53.99    8.00
   9  -2   2   62.09    9.50
   9  -2   2   75.59    5.80
  -9  -2  -2   65.09    5.70
   9  -2   2   61.59    6.90
  -9  -2  -2   74.59    6.50
   9  -2   2   63.99    8.90
   9  -2   2   77.69    8.20
  -9  -2  -2   54.19    8.50
  -9  -2  -2   72.79    7.90
  -9   2   2   86.69    7.90
  -9  -2  -2   78.59    8.40
  -9  -2  -2   69.79    7.60
   9  -2   2   73.09    7.80
  -9  -2  -2   73.69    9.10
   9  -2   2   65.09    6.40
  -9   2   2   82.29   10.70
  -9  -2  -2   73.19    6.90
   9  -2   2   66.49    9.00
  -9   2   2   47.90    6.50
   9  -2  -2   79.49    8.50
  -9   2  -2   69.29    7.00
   9   2   2   63.69    6.60
  -9  -2   2   64.49    8.50
   9   2   2   76.39    9.40
   9   2   2   58.69    9.70
  -9   2  -2   84.89    8.30
  -9   2  -2   65.39    8.60
  -9   2  -2   82.99    8.70
   9   2   2   72.79    6.90
   9   2   2   66.89    7.10
  -9  -2   2   50.69    9.10
   9  -2  -2  100.29   10.40
  -9   2  -2   70.49    8.80
   9  -2  -2   81.39    6.80
   9   2   2   74.89    8.60
  -9  -2   2   67.29    6.40
  -9   2  -2   66.69    6.80
   9   2   2   73.19    7.40
   9  -2  -2   82.59    5.70
  -9  -2   2   65.49    5.60
   9   2   2   80.19    8.60
  -9   2  -2   68.39    6.20
  -9  -2   2   63.59    6.60
  -9   2  -2   79.59    8.30
   9   2   2   76.79    6.40
   9  -2  -2   74.29    8.80
  -9   2  -2   63.59    9.20
  -9  -2   2   77.99    7.90
   9   2   2   63.69    7.80
  -9  -2   2   82.79    9.30
  -9   2  -2   69.59    8.00
   9   2   2   65.69    5.30
  -9   2  -2   77.29    7.40
   9   2   2   82.19   10.10
   9  -2  -2   73.49    7.70
   9  -2   3  106.39   11.10
  -9  -2  -3  125.79   11.30
  -9   2   3   97.89    8.40
  -9  -2  -3   91.89    9.00
  -9  -2  -3  105.59   10.60
   9  -2   3  115.99    9.30
  -9  -2  -3  112.19    8.90
   9   2  -3  100.19    7.10
  -9  -2  -3  107.79    9.20
   9  -2   3  107.69    9.90
  -9  -2  -3  104.39    8.40
   9  -2   3  112.19   10.50
  -9   2   3  110.99   13.30
  -9  -2  -3  108.49   12.00
  -9  -2  -3  124.89   11.20
   9  -2   3  104.09    8.70
  -9   2   3   93.29    9.60
  -9  -2  -3  109.19    9.60
   9  -2   3   79.39   10.70
  -9   2   3  108.19   10.10
   9  -2   3  127.49   11.10
   9   2  -3  102.69    8.90
  -9  -2  -3  100.59    9.90
   9  -2   3   69.99   10.40
  -9  -2  -3  104.69   11.80
   9  -2   3  116.89    8.90
   9  -2   3  112.49    7.80
   9  -2   3  100.09    9.20
  -9   2   3  111.99   12.30
   9  -2   3  114.19   10.10
  -9  -2  -3  115.99   13.00
   9  -2   3  106.79   13.30
   9   2   3  103.99   10.70
  -9   2  -3  106.39    9.20
  -9  -2   3   94.39    9.60
   9   2   3  110.09    8.90
  -9   2  -3   92.49    9.90
  -9   2  -3  114.79    9.60
  -9  -2   3  111.19   12.40
   9   2   3  121.49   10.30
   9   2   3  124.19    9.40
   9   2   3  109.09   10.70
  -9  -2   3   96.39    8.20
  -9   2  -3   96.89    9.10
   9   2   3   81.09   12.00
   9   2   3  136.89   13.20
   9   2   3  106.29    8.80
   9  -2  -3  113.89    8.40
   9   2   3   94.69   10.40
  -9   2  -3  128.49   12.50
  -9   2  -3  125.39   11.30
   9   2   3  112.39    9.50
  -9  -2   3  106.59   13.50
   9  -2  -3  121.79   12.90
  -9  -2   3  120.79    8.60
  -9   2  -3  122.49   12.40
   9   2   3  106.69    8.20
  -9   2  -3  111.19    9.30
  -9   2  -3  100.39   11.80
  -9  -2   3  103.29    7.00
  -9   2  -3  115.69   11.00
   9  -2  -3  116.29   11.60
   9  -2  -3  102.09    9.30
   9   2   3  131.89   10.00
   9   2   3  107.29   12.20
  -9  -2   3  100.49   10.20
  -9   2  -3   96.79    9.20
  -9   2  -3  111.79   10.70
  -9   2   4  100.89   11.10
   9   2  -4  137.89    9.30
   9  -2   4  122.19   10.30
  -9  -2  -4  108.09   11.40
  -9  -2  -4  109.19   11.90
  -9  -2  -4   99.99   10.40
  -9   2   4   95.49   12.70
   9  -2   4  136.89   11.30
   9  -2   4  138.19   11.20
   9  -2   4   99.49   12.10
   9  -2   4  145.09   11.70
   9  -2   4  136.29   12.10
  -9  -2  -4  136.09   11.30
   9  -2   4  150.58   13.40
  -9  -2  -4  137.29   11.10
   9   2  -4  120.09   10.40
   9  -2   4  120.49   10.90
  -9   2   4  106.49    9.60
  -9   2   4  105.69   10.10
  -9   2   4  120.69    9.20
   9  -2   4  101.49   15.30
  -9  -2  -4   85.79    9.80
  -9  -2  -4  145.79   12.80
  -9  -2  -4  127.99   10.50
   9  -2   4  134.09   12.20
   9   2  -4  128.79   11.20
  -9   2  -4   90.29    9.90
  -9   2  -4  104.39   10.40
   9  -2  -4  134.89   11.50
  -9  -2   4  108.79    8.70
  -9   2  -4   97.79   10.40
   9   2   4  135.29   11.10
  -9   2  -4  113.39   11.20
   9   2   4  136.09   11.50
  -9  -2   4  123.79   13.90
  -9   2  -4  134.59   11.30
  -9   2  -4  118.69   11.40
   9   2   4  142.29   11.50
   9   2   4  146.29   12.10
   9  -2  -4  133.69   10.50
   9  -2  -4  118.89    8.90
  -9   2  -4  104.09   11.50
  -9   2  -4  138.09   12.60
   9   2   4  140.49   13.80
  -9  -2   4  107.99    9.80
   9   2   4  148.69   11.50
   9   2   4  124.09   10.40
   9   2   4   97.19   11.70
  -9  -2   4   99.69   11.00
   9   2   4  131.19   12.10
   9  -2  -4  115.99   13.50
  -9  -2   4  108.89   10.20
  -9  -2   4  135.79   10.50
   9  -2   5  111.49   11.60
  -9   2   5  108.79   10.70
  -9   2   5  101.59    9.60
   9   2  -5   97.29   10.80
   9  -2   5   88.69   10.20
   9   2  -5  111.19   11.10
  -9  -2  -5   87.69   10.20
   9  -2   5  127.49   11.90
   9   2  -5  112.39    9.90
  -9  -2  -5   63.69    9.30
  -9   2  -5   87.59   10.50
  -9  -2   5   71.29    9.30
  -9   2  -5   65.19    9.50
   9  -2  -5  117.39   10.90
   9   2   5  115.09   11.10
  -9  -2   5  113.99   11.00
   9  -2  -5   99.99    9.30
   9   2   5  107.49   10.60
   9   2   5   99.59   11.10
  -9  -2   5   90.29    8.30
   9  -2   6   25.80    8.80
   9   2  -6   22.40    7.00
  -9   2   6   19.50    6.70
   9  -2  -6   32.10    7.10
  -9  -2   6   15.10    5.20
   9   2   6   24.10    8.80
 -10   2   0   43.20    4.80
 -10  -2   0   31.00    8.10
 -10   2   0   38.00    3.90
 -10   2   0   46.60    7.50
 -10   2   0   49.10    7.30
  10  -2   0   41.30    5.60
 -10  -2   0   50.29    5.40
 -10  -2   0   44.70    6.00
  10   2   0   48.80    7.30
 -10  -2   0   40.60    7.40
 -10   2   0   46.80    5.90
 -10  -2   0   49.80    7.30
  10  -2   0   32.30    6.70
  10  -2   0   52.49    5.40
  10  -2   0   40.40    8.40
 -10  -2   0   40.10    6.70
  10  -2   0   40.30    7.40
  10   2   0   41.70    4.50
  10   2   0   39.00    5.30
  10   2   0   44.60    5.80
 -10   2   0   50.29    8.60
 -10   2   0   40.10    5.20
  10  -2   0   39.40    5.30
 -10  -2  -1  149.09   11.20
 -10   2   1  175.48   10.40
 -10  -2  -1  152.28   11.70
 -10  -2  -1  189.68   14.50
  10  -2   1  176.78   12.10
 -10  -2  -1  181.88   12.00
 -10  -2  -1  200.08   14.80
  10   2  -1  173.58   10.40
 -10   2   1  196.18   12.60
  10  -2   1  148.19   15.30
  10  -2   1  188.58   15.00
  10  -2   1  181.38   11.50
  10  -2   1  192.48   10.80
 -10   2   1  186.88   13.30
 -10  -2  -1  186.18   10.70
 -10  -2  -1  186.18   16.00
  10  -2   1  195.48   13.00
  10  -2   1  164.48    9.70
 -10   2   1  196.48   14.80
  10  -2   1  174.58   14.50
 -10   2   1  155.48   14.00
 -10  -2  -1  178.98   12.80
  10  -2   1  179.48   12.10
  10   2   1  184.18   12.20
 -10   2  -1  184.78    9.80
 -10  -2   1  202.88   15.50
 -10   2  -1  156.48   11.40
 -10   2  -1  196.48   14.90
 -10  -2   1  207.08   13.70
  10   2   1  167.38   14.50
 -10   2  -1  199.68   10.80
  10   2   1  143.89   15.10
  10   2   1  184.18   14.10
  10  -2  -1  185.88   13.40
 -10   2  -1  162.08   12.00
 -10   2  -1  201.98   13.10
 -10  -2   1  189.98   11.00
 -10   2  -1  178.28   12.30
  10   2   1  187.38   12.80
  10  -2  -1  170.98   10.70
  10  -2  -1  176.48   12.40
  10  -2  -1  196.08   15.10
 -10  -2   1  158.38   13.80
 -10   2  -1  177.08   13.90
  10   2   1  191.88   11.60
 -10  -2   1  190.68   12.60
 -10  -2   1  198.38   12.70
 -10   2  -1  194.18   16.20
  10   2   1  170.38   10.30
  10   2   1  194.18   12.40
  10  -2  -1  172.28   13.30
 -10  -2  -2   79.69    8.70
 -10   2   2   66.19    7.80
 -10   2   2   83.19    9.70
 -10  -2  -2   70.79    8.40
  10  -2   2   70.99    8.20
 -10  -2  -2   67.89    7.00
  10  -2   2   71.19    7.10
  10  -2   2   79.59   10.50
  10  -2   2   68.39    7.70
 -10  -2  -2   82.29   10.40
 -10  -2  -2   71.99    6.70
 -10  -2  -2   86.89   11.50
 -10   2   2   69.99    9.40
 -10  -2  -2   79.19    8.90
 -10  -2  -2   74.59    7.50
  10  -2   2   94.59    9.30
  10  -2   2   70.79    7.10
 -10  -2  -2   69.49    7.80
  10  -2   2   71.29    5.70
  10  -2   2   52.49    9.20
  10  -2   2   79.39    9.20
 -10   2   2   65.89   10.20
  10  -2   2   75.19    7.00
 -10  -2  -2   67.09    9.90
 -10  -2   2   68.59    7.30
 -10  -2   2   64.09    7.20
  10   2   2   82.19    8.30
  10   2   2   61.49   10.40
  10   2   2   79.29    9.20
 -10  -2   2   59.49    9.90
  10   2   2   78.19    6.70
  10   2   2  117.39   12.30
 -10  -2   2   79.19    8.40
 -10   2  -2   52.59    7.50
 -10   2  -2   85.49   10.30
  10   2   2   85.79    8.80
  10  -2  -2  102.99   10.90
  10  -2  -2   84.19    9.10
  10   2   2   87.79    9.10
 -10  -2   2   91.69   10.20
 -10  -2   2   76.99    9.50
 -10   2  -2   72.39    7.30
 -10   2  -2   75.39    7.60
 -10   2  -2   79.49    8.80
  10  -2  -2   78.99   10.00
  10   2   2   72.89    7.20
 -10   2  -2   80.69    8.90
 -10   2  -2   84.69   10.60
 -10   2  -2   77.19   10.80
  10   2   2   79.49    7.90
 -10   2  -2   85.49    7.30
  10   2   2   54.29    9.30
 -10   2  -2   62.79    7.50
  10  -2  -2   73.99    7.10
  10  -2   3   16.80    5.10
 -10  -2  -3   14.40    6.00
  10  -2   3   24.40    4.80
 -10  -2  -3   17.70    5.30
 -10   2   3   17.10    4.30
 -10  -2  -3   16.70    4.40
  10  -2   3   21.60    5.80
  10  -2   3    8.20    6.40
 -10  -2  -3   19.30    4.90
  10  -2   3   16.30    6.30
  10  -2   3   21.40    5.20
  10  -2   3   15.00    6.10
 -10  -2  -3   13.70    5.60
 -10  -2  -3   13.00    6.00
 -10   2   3    6.30    6.60
 -10   2   3   16.00    6.20
 -10  -2  -3   10.90    4.50
 -10   2   3   13.20    4.90
 -10  -2  -3   14.60    4.80
  10  -2   3   13.90    5.50
 -10  -2  -3   22.20    5.40
 -10   2   3   17.40    5.80
  10  -2  -3   14.10    6.40
  10   2   3   17.10    6.70
  10  -2  -3   20.00    4.30
  10   2   3   14.20    6.40
 -10   2  -3   14.10    5.00
  10   2   3   12.50    4.90
 -10  -2   3   14.70    6.10
 -10  -2   3   16.00    4.70
  10   2   3   12.50    5.60
 -10   2  -3   11.50    4.90
  10   2   3   15.70    5.50
 -10   2  -3   14.70    5.30
  10  -2  -3   18.10    4.90
 -10   2  -3   25.00    5.30
 -10  -2   3    4.80    6.00
  10   2   3   32.70    6.80
 -10   2  -3    7.20    5.10
  10   2   3   27.40    5.00
 -10   2  -3   23.10    5.10
 -10   2  -3   17.90    6.20
  10  -2  -3   14.70    7.20
  10   2   3   14.00    5.00
  10   2   3   17.40    4.00
 -10  -2   3    9.00    4.30
 -10  -2   3   17.50    4.20
 -10  -2   3   12.40    5.70
 -10   2  -3   15.70    6.40
 -10   2   4   38.60    7.30
 -10  -2  -4   49.00    7.60
 -10  -2  -4   33.10    6.30
  10  -2   4   43.10    6.20
 -10  -2  -4   30.00    9.70
 -10   2   4   58.89    7.10
  10  -2   4   38.20    6.90
 -10  -2  -4   35.70    6.50
  10  -2   4   34.20    7.00
 -10   2   4   44.40    6.40
  10  -2   4   47.60    7.40
  10  -2   4   50.79    8.00
  10  -2   4   45.60    7.10
 -10  -2  -4   31.10    6.30
 -10   2   4   48.60   10.10
 -10  -2  -4   41.30    7.20
  10   2  -4   47.60    7.10
  10   2   4   54.09    7.60
  10   2   4   54.99    6.70
 -10   2  -4   35.40    6.50
 -10  -2   4   50.49    6.50
  10   2   4   45.40    7.70
 -10   2  -4   36.60    6.80
 -10  -2   4   32.90    9.00
 -10  -2   4   33.60    6.80
 -10   2  -4   50.29    7.70
 -10   2  -4   49.70    7.60
  10  -2  -4   42.00    7.30
 -10   2  -4   40.30    6.50
  10  -2  -4   49.20    6.80
  10   2   4   49.50    7.40
  10   2   4   43.40    6.90
  10   2   4   37.10    6.90
 -10  -2   4   35.20    6.80
 -10   2  -4   41.60    9.40
  10  -2   5  110.79   11.10
 -10  -2  -5   95.19   10.40
 -10   2   5   63.09    8.50
  10   2  -5   93.99    9.30
 -10  -2  -5  108.29   11.40
  10   2  -5   97.69   11.00
  10  -2   5   88.49   10.50
 -10   2   5  118.99   11.10
 -10   2  -5   81.79   10.30
 -10   2  -5   71.79    9.60
  10   2   5   90.89    9.60
  10   2   5  109.49   11.40
 -10  -2   5   67.39    8.70
 -10  -2   5   89.59    8.60
  10  -2  -5  107.49   10.80
  10   2  -6    4.80    5.80
  11  -2   0    2.20    3.50
  11   2   0   -0.60    3.50
 -11  -2   0    3.90    5.20
  11  -2   0    8.20    6.80
  11   2   0    0.10    2.80
 -11  -2   0    0.60    4.00
  11  -2   0    4.10    4.10
 -11  -2   0    3.50    4.80
 -11   2   0    0.70    4.10
 -11   2   0    6.10    5.60
  11  -2   0    4.50    5.60
 -11  -2   0    1.90    3.50
 -11  -2   0   -0.80    5.70
 -11  -2   0    2.70    6.40
 -11   2   0    3.70    6.40
  11  -2   0   -2.90    3.40
 -11   2   0    5.10    3.40
 -11   2   0    5.40    3.70
  11   2   0    2.70    4.00
  11  -2   0   -3.70    4.80
 -11   2   0    7.70    5.30
 -11   2   1   98.29   11.70
  11  -2   1   91.69    9.40
 -11  -2  -1  104.09    8.90
  11  -2   1   98.49    7.80
  11   2  -1   96.09    7.60
  11  -2   1  120.99   12.50
 -11  -2  -1   85.79    8.80
  11  -2   1  115.29   12.40
  11  -2   1  105.09    9.50
 -11  -2  -1  111.79   11.60
 -11   2   1  117.99   11.30
 -11  -2  -1   88.59   12.30
  11  -2   1  105.39   10.30
 -11   2   1  103.39    9.70
 -11  -2  -1  113.29    8.00
 -11  -2  -1  121.29   12.60
 -11  -2  -1   93.49    9.20
  11  -2   1   94.89   12.60
 -11  -2  -1  107.19   10.20
  11  -2  -1  111.89   10.00
 -11   2  -1  119.69   11.80
 -11   2  -1  111.89    7.80
 -11   2  -1  108.99   11.80
 -11  -2   1  115.09   12.60
 -11   2  -1   97.29    8.80
  11   2   1  116.09    9.90
  11  -2  -1  105.69   12.30
  11  -2  -1  116.09    8.40
  11   2   1  124.09   12.60
 -11   2  -1  108.09    9.70
 -11  -2   1   99.79    9.90
  11  -2  -1  116.29   11.30
 -11   2  -1  107.79   13.00
 -11   2  -1  103.29   10.10
 -11  -2   1  107.39   11.20
 -11  -2   1   92.99    9.30
 -11  -2   1  111.69    8.30
  11   2   1  116.49    9.80
 -11   2  -1   77.99    8.80
  11   2   1  100.89   10.20
  11   2   1  105.09    8.60
  11   2   1  102.49    7.40
  11  -2   2  488.95   26.70
 -11  -2  -2  421.86   25.20
 -11  -2  -2  508.05   27.00
 -11  -2  -2  467.25   23.90
 -11   2   2  403.56   26.30
 -11   2   2  482.95   26.10
  11  -2   2  499.55   26.30
  11  -2   2  477.55   25.40
 -11  -2  -2  468.05   26.20
  11  -2   2  495.85   26.30
  11  -2   2  502.95   24.90
  11  -2   2  488.45   24.00
 -11  -2  -2  507.55   28.80
  11  -2   2  524.05   29.40
 -11  -2  -2  456.95   24.60
 -11   2   2  495.65   28.00
 -11   2  -2  423.36   23.80
  11  -2  -2  523.65   28.90
 -11   2  -2  444.16   25.40
  11   2   2  458.45   26.00
  11   2   2  488.05   24.40
 -11  -2   2  502.55   28.20
 -11   2  -2  495.25   28.60
  11  -2  -2  488.75   28.10
 -11  -2   2  481.35   24.80
 -11  -2   2  408.86   26.30
  11   2   2  516.75   26.60
  11   2   2  499.05   27.00
 -11   2  -2  500.95   26.70
  11   2   2  490.55   28.70
 -11  -2   2  431.16   24.20
 -11   2  -2  490.85   26.40
  11   2   2  458.95   23.50
  11   2   2  502.45   24.90
 -11  -2   2  492.15   26.20
  11   2   2  461.25   25.30
 -11  -2  -3  262.37   16.10
 -11  -2  -3  280.17   15.70
  11  -2   3  296.87   18.30
  11  -2   3  264.97   18.20
  11  -2   3  255.07   15.80
 -11  -2  -3  267.67   17.80
 -11  -2  -3  237.78   20.70
 -11  -2  -3  200.18   15.90
  11  -2   3  245.68   23.20
 -11   2   3  221.88   20.10
  11  -2   3  245.38   14.40
  11  -2   3  253.67   16.80
 -11  -2  -3  232.38   16.80
 -11  -2  -3  234.78   15.30
 -11   2   3  207.98   17.90
  11  -2   3  264.17   16.20
 -11   2   3  244.68   17.60
  11  -2   3  275.77   15.80
  11   2   3  258.67   14.90
  11   2   3  274.47   18.00
 -11  -2   3  223.78   20.10
 -11  -2   3  268.47   15.80
  11   2   3  276.27   17.00
 -11  -2   3  275.77   18.30
  11   2   3  278.37   18.60
 -11   2  -3  249.88   20.10
 -11   2  -3  270.07   16.60
  11   2   3  293.07   16.60
 -11   2  -3  281.77   18.20
  11   2   3  244.28   15.60
  11   2   3  286.17   16.00
  11  -2  -3  250.77   19.80
 -11   2  -3  222.78   15.00
 -11  -2   3  200.48   17.40
 -11  -2   3  213.98   15.20
 -11   2  -3  204.88   16.10
 -11   2  -3  228.28   16.90
  11   2   3  290.27   23.50
  11  -2   4  575.44   31.80
 -11  -2  -4  627.34   32.40
  11  -2   4  649.93   32.70
 -11  -2  -4  583.44   31.70
 -11   2   4  610.44   30.80
  11  -2   4  619.54   32.00
  11  -2   4  634.14   31.50
  11   2   4  596.04   31.30
  11   2   4  630.24   32.70
 -11  -2   4  543.75   31.90
  11   2   4  608.64   32.10
 -11   2  -4  590.84   32.30
  11   2   4  579.54   31.70
  11  -2  -4  587.94   30.90
 -11  -2  -5  152.38   12.80
  11  -2   5  142.79   13.60
 -11   2   5  139.49   12.70
  11   2   5  129.89   12.20
  11  -2  -5  153.68   12.90
  12  -2   0 2362.36  108.19
 -12   2   0 2209.78  107.79
 -12   2   0 2303.17  108.39
  12  -2   0 2224.68  105.09
  12   2   0 2232.48  105.49
  12  -2   0 2342.47  106.29
 -12  -2   0 2222.38  108.39
  12   2   0 2239.48  106.19
 -12  -2   0 2260.57  106.09
 -12  -2   0 2368.16  105.39
 -12  -2   0 2384.36  108.09
  12   2   0 2230.38  104.59
  12  -2   0 2401.76  109.19
 -12   2   1  201.18   15.10
  12  -2   1  173.18   12.70
  12  -2   1  174.78   13.50
  12  -2   1  154.78   10.70
 -12  -2  -1  136.59   11.40
 -12  -2  -1  165.58   12.50
  12  -2   1  178.88   15.80
  12   2  -1  186.38   11.00
 -12  -2  -1  181.48   15.40
 -12   2   1  174.88   13.30
 -12   2   1  173.58   16.10
  12  -2   1  171.98   12.60
 -12  -2  -1  182.38   13.60
 -12  -2   1  134.49   11.90
 -12   2  -1  174.48   10.70
 -12  -2   1  174.58   13.50
 -12   2  -1  203.28   13.90
  12  -2  -1  180.98   14.90
  12  -2  -1  177.58   13.60
 -12  -2   1  189.18   17.00
  12   2   1  169.88   15.40
  12   2   1  169.68   11.70
  12   2   1  188.38   13.00
  12   2   1  177.08   13.60
 -12   2  -1  194.48   15.60
  12  -2  -1  184.78   17.30
 -12  -2   1  176.48   11.40
  12  -2  -1  171.08   11.40
  12   2   1  167.98   12.90
 -12  -2   1  170.28   14.80
 -12  -2  -2 1621.74   75.89
 -12   2   2 1604.14   77.09
  12  -2   2 1614.04   75.99
  12  -2   2 1385.66   72.39
  12  -2   2 1475.55   74.09
  12  -2   2 1623.64   75.29
  12  -2   2 1583.04   75.09
  12  -2   2 1583.44   73.49
 -12  -2  -2 1637.84   75.39
 -12   2   2 1526.45   74.99
 -12  -2  -2 1499.55   73.39
  12   2   2 1608.94   75.39
 -12   2  -2 1633.64   75.49
  12   2   2 1681.73   76.19
 -12   2  -2 1609.64   75.79
 -12  -2   2 1638.84   75.49
  12   2   2 1532.75   73.59
  12   2   2 1561.74   75.09
 -12   2  -2 1567.04   72.69
  12   2   2 1566.54   73.09
  12   2   2 1511.15   74.19
 -12  -2   2 1537.25   73.99
  12  -2   3   60.69    8.40
  12  -2   3   74.39    7.90
 -12  -2  -3   49.30    7.40
 -12  -2  -3   71.79    7.70
 -12   2   3   89.29   10.80
  12  -2   3   68.09    8.30
 -12  -2  -3   79.89    8.70
 -12   2   3   39.70    8.80
  12  -2   3   74.39   10.00
 -12  -2  -3   72.59   10.20
 -12  -2   3   60.99    9.90
  12   2   3   75.99    8.80
 -12   2  -3   71.39    9.90
 -12   2  -3   45.20    6.80
  12   2   3   67.89    8.80
 -12   2  -3   68.69    7.50
 -12  -2   3   61.89    7.80
 -12  -2   3   74.49    8.40
 -12  -2   3   53.29    9.30
  12   2   3   67.79    7.90
  12   2   3   77.89   10.10
  12   2   3   76.49    7.40
  12  -2   4  421.16   23.10
  12  -2   4  385.86   21.90
 -12  -2  -4  348.87   24.50
 -12  -2  -4  386.76   22.80
  12   2   4  392.56   22.30
 -12   2  -4  368.96   24.40
 -12  -2   4  408.26   24.30
  12   2   4  410.16   23.10
 -13  -2   0    3.20    4.80
  13  -2   0   -2.10    4.50
  13   2   0   -5.30    4.30
  13   2   0    2.90    4.10
 -13  -2   0    0.90    5.60
 -13   2   0   -6.80    5.30
 -13   2   0   -0.30    3.20
  13  -2   0   -0.90    5.50
  13  -2   1    1.90    5.00
  13  -2   1    8.40    5.00
 -13   2   1    5.10    6.50
 -13  -2  -1    2.20    5.00
 -13  -2  -1   11.70    6.00
  13  -2   1    5.00    5.70
 -13  -2   1    3.30    5.50
  13   2   1    3.60    5.10
 -13  -2   1    8.00    4.30
 -13   2  -1   -0.70    3.40
 -13  -2   1   17.40    7.20
  13  -2  -1    4.50    5.20
 -13   2  -1    6.50    4.50
  13   2   1    2.30    5.00
 -13   2  -1   11.20    5.80
 -13  -2   1    0.00    5.00
  13   2   1   10.60    4.40
  13  -2   2  228.98   23.10
 -13  -2  -2  284.97   17.80
 -13   2   2  275.17   18.20
 -13  -2  -2  263.97   15.90
  13  -2   2  281.07   17.80
  13  -2   2  246.68   15.50
  13  -2   2  287.37   18.90
 -13  -2  -2  211.88   15.90
 -13   2  -2  242.28   17.30
 -13  -2   2  286.57   16.60
  13   2   2  259.87   16.60
 -13  -2   2  213.98   18.20
 -13   2  -2  269.17   17.80
 -13  -2   2  289.27   18.50
  13   2   2  250.17   15.00
  13   2   2  266.37   18.70
  13   2   2  284.87   17.90
 -13   2  -2  210.48   15.80
 -13   2  -2  258.87   24.20
 -13   2  -2  231.98   15.00
  13  -2   3   12.60    5.90
 -13   2   3    8.70    7.20
 -13  -2  -3    9.20    5.80
 -13   2   3   -2.30    4.50
 -13  -2  -3   16.30    5.10
  13  -2   3    0.70    4.60
  13   2   3    8.80    5.40
 -13   2  -3    1.80    4.00
 -13  -2   3   13.90    7.90
  13   2   3   10.10    5.50
 -13   2  -3    2.20    5.00
 -13  -2   3    8.80    5.40
 -13  -2   3   -4.90    5.20
 -13   2  -4  223.88   15.10
  14  -2   0  166.98   16.20
  14  -2   0  156.28   13.30
  14   2   0  206.18   13.30
 -14  -2   0  200.38   13.90
  14  -2   1   60.69    8.90
 -14  -2  -1   47.40    8.50
 -14  -2  -1   49.10    7.70
  14  -2   1   51.49    7.50
 -14  -2   1   48.60    8.70
  14   2   1   61.29    8.30
 -14   2  -1   26.90    5.50
 -14   2  -1   36.20    8.00
  14   2   1   59.49    8.60
 -14   2  -1   36.40    5.70
  14   2   1   49.90    6.50
 -14  -2   1   28.90    7.10
  14  -2   2   78.49    9.90
  14  -2   2   72.19    8.00
 -14  -2  -2   57.09    7.60
 -14  -2  -2   85.69   10.30
  14   2   2   85.59   10.00
 -14  -2   2   78.59   10.40
 -14   2  -2   55.39    7.50
 -14   2  -2   66.29    7.40
  14   2   2   75.39    8.70
  14  -2   3   67.09    8.70
 -14  -2  -3   70.79    8.90
 -14   2  -3   51.99    7.30
  14   2   3   74.29    8.40
 -14  -2   3   72.89   16.00
  15   2   0   -3.20    4.60
 -15  -2   0    8.40    5.80
  15  -2   0    4.10    5.20
  15  -2   1    5.70    6.20
 -15  -2   1    3.50    6.50
 -15   2  -1    2.20    5.80
  15   2   1    5.20    5.70
  15   2   1    4.50    8.30
 -15  -2  -2   13.70    7.00
  15  -2   2   10.00    6.40
  15   2   2   12.60    5.90
 -15   2  -2    3.20    4.30
   0  -3   2    3.90    1.90
   0   3   2    0.90    1.40
   0  -3  -2    3.20    1.20
   0   3   2    0.00    1.40
   0  -3   2    1.50    1.30
   0  -3  -2    1.50    1.30
   0   3   2    4.20    1.70
   0  -3  -2    0.10    1.20
   0  -3   2    2.50    1.40
   0  -3   2   -0.30    1.20
   0   3  -2    2.70    1.40
   0   3  -2    1.80    1.50
   0  -3  -2    3.20    2.00
   0   3   2    1.40    1.30
   0   3   2    0.10    1.40
   0   3  -2    0.60    1.30
   0  -3   2    1.00    1.30
   0  -3   2    2.10    1.30
   0  -3   2    0.10    1.30
   0  -3   2    1.00    1.30
   0   3   2    1.30    1.40
   0   3  -2    3.00    1.40
   0  -3  -2   -0.20    1.60
   0  -3   2    1.00    1.40
   0   3  -2    0.80    1.30
   0  -3   2    1.90    1.90
   0  -3  -2    1.00    1.40
   0   3  -2    2.40    1.40
   0  -3  -2    1.70    1.30
   0  -3  -2    1.20    1.30
   0  -3  -2    3.30    1.30
   0   3  -2    2.70    1.50
   0   3   2    2.40    1.90
   0   3  -2    1.30    1.20
   0  -3  -2    2.00    1.40
   0   3   2    7.60    2.00
   0   3  -2    2.10    1.30
   0  -3   2    1.50    1.60
   0   3   2    2.50    1.40
   0  -3   2    3.50    1.40
   0   3   2    1.30    1.50
   0  -3  -2    3.30    1.60
   0  -3   2    1.50    1.40
   0  -3   2    0.40    1.30
   0   3   2    0.50    1.20
   0  -3  -2    5.40    1.50
   0  -3   2   -0.30    1.00
   0  -3   2    2.90    1.40
   0  -3  -2    0.90    1.70
   0   3   2    1.60    2.00
   0   3  -2    0.30    1.20
   0  -3  -2    4.80    1.80
   0  -3  -3 1865.91   85.89
   0  -3   3 1946.91   86.69
   0  -3   3 1902.71   87.59
   0  -3   3 1885.91   86.09
   0   3   3 1856.61   85.89
   0  -3  -3 1838.72   86.19
   0   3  -3 1817.42   85.89
   0   3   3 1902.11   86.79
   0   3   3 1878.31   86.09
   0  -3   3 1924.61   86.49
   0  -3   3 1940.51   86.89
   0   3   3 1909.01   87.59
   0   3  -3 1768.12   85.79
   0   3  -3 1818.12   86.09
   0   3  -3 1851.11   85.89
   0   3  -3 1867.81   86.49
   0  -3   3 1894.91   86.29
   0   3  -3 1853.01   85.99
   0   3   3 1881.01   85.99
   0  -3  -3 1870.51   86.69
   0   3   3 1886.71   86.09
   0  -3   3 1852.51   86.09
   0   3   3 1870.61   86.59
   0  -3  -3 1982.30   86.89
   0  -3  -3 1954.40   86.39
   0  -3   3 1890.21   85.99
   0  -3   3 1895.51   87.49
   0  -3   3 1844.82   86.09
   0   3  -3 1888.51   86.49
   0   3   3 1943.51   86.39
   0  -3   3 1902.71   86.19
   0   3  -3 1811.02   86.19
   0  -3  -3 1871.71   85.99
   0   3  -3 1870.81   86.59
   0  -3  -3 1935.81   86.09
   0  -3   3 1850.21   86.29
   0  -3  -3 1828.52   85.99
   0   3   3 1861.81   86.09
   0  -3  -3 1841.92   85.49
   0   3   3 1897.71   86.49
   0  -3  -3 1900.51   87.49
   0   3  -3 1820.42   85.89
   0  -3   3 1837.02   85.79
   0   3   3 1899.71   87.69
   0   3   3 1865.91   85.79
   0  -3  -3 1898.41   85.79
   0   3  -3 1941.61   85.89
   0  -3   3 1853.51   85.39
   0  -3  -3 1792.22   85.19
   0  -3   3 1822.72   85.89
   0  -3   3 1886.71   85.69
   0  -3  -3 1868.51   86.29
   0  -3  -3 1861.61   85.99
   0  -3  -3 1875.71   87.39
   0   3  -3 1867.51   86.19
   0   3   3 1925.81   86.39
   0  -3  -4    5.00    4.60
   0   3   4    1.00    3.40
   0   3   4    1.30    3.20
   0   3   4    0.00    5.00
   0  -3   4    5.80    3.50
   0   3  -4    2.90    3.10
   0  -3   4    4.10    3.40
   0  -3   4    0.20    3.50
   0  -3  -4    3.30    3.20
   0   3  -4    4.30    3.20
   0   3   4    2.50    3.60
   0  -3  -4    3.00    2.60
   0  -3   4   -3.70    4.10
   0  -3   4    6.90    3.40
   0   3   4    2.30    3.40
   0  -3   4    2.30    3.60
   0   3   4    9.60    4.20
   0  -3  -4    0.90    2.10
   0  -3  -4    4.90    3.20
   0   3  -4   -2.80    2.80
   0  -3   4   -1.60    3.30
   0  -3   4    1.10    3.80
   0  -3   4    2.70    3.90
   0  -3   4    3.90    3.50
   0   3  -4    0.90    3.20
   0   3   4    1.20    4.00
   0  -3  -4    7.20    3.70
   0  -3   4    0.10    4.50
   0  -3  -4    9.70    4.70
   0   3   4   -0.20    3.00
   0   3  -4   -0.70    3.20
   0   3  -4    4.10    3.60
   0  -3  -4    0.80    3.00
   0   3  -4    0.60    3.30
   0   3  -4    3.30    3.60
   0   3   4    3.90    4.60
   0  -3  -4    1.00    3.20
   0  -3   4    3.70    2.80
   0   3   4    3.90    3.50
   0   3   4    4.30    3.70
   0  -3  -4    6.80    3.60
   0   3   4    2.70    3.70
   0  -3  -4    3.70    3.50
   0   3  -4    0.80    3.00
   0   3  -4   -2.50    2.90
   0  -3  -4    0.60    4.00
   0  -3  -4    4.80    3.30
   0  -3   4   -0.80    2.90
   0  -3   4    1.70    3.50
   0   3  -4    1.70    3.60
   0   3  -4    1.70    3.00
   0  -3   4    2.80    3.40
   0  -3   4   -0.30    3.30
   0  -3  -4    2.90    3.50
   0  -3  -4    1.50    2.80
   0  -3  -4    4.90    3.70
   0   3   4    5.00    4.00
   0   3   5  260.87   16.10
   0   3   5  272.77   16.50
   0   3  -5  259.27   17.30
   0  -3   5  285.77   16.10
   0   3  -5  281.57   16.50
   0  -3  -5  280.07   16.60
   0   3   5  271.77   19.70
   0  -3   5  270.57   17.90
   0  -3  -5  279.67   16.60
   0  -3  -5  266.17   17.00
   0   3  -5  252.97   17.10
   0  -3   5  272.37   16.50
   0  -3  -5  270.77   17.40
   0   3  -5  277.67   17.50
   0  -3   5  289.77   16.80
   0   3   5  288.67   18.30
   0  -3   5  312.47   20.70
   0  -3  -5  267.27   16.30
   0  -3  -5  271.97   18.10
   0   3   5  280.17   20.30
   0  -3   5  297.97   17.00
   0   3   5  272.27   16.40
   0   3   5  271.57   16.80
   0  -3   5  272.87   17.50
   0  -3   5  272.77   18.20
   0  -3   5  275.27   16.50
   0   3   5  267.97   17.30
   0   3   5  313.77   18.30
   0  -3   5  290.67   17.20
   0  -3  -5  276.27   16.00
   0   3  -5  267.17   16.40
   0  -3  -5  257.17   18.50
   0  -3   5  298.17   17.60
   0   3   5  296.57   17.40
   0  -3  -5  253.07   17.10
   0  -3   5  280.87   19.80
   0   3  -5  260.87   16.90
   0   3  -5  289.57   16.80
   0   3  -5  254.57   16.70
   0   3  -5  280.07   16.40
   0   3   5  296.27   17.60
   0   3   5  292.87   17.00
   0  -3   5  263.37   17.00
   0  -3  -5  258.37   18.80
   0  -3  -5  283.97   17.00
   0  -3   5  282.17   16.80
   0  -3  -5  272.17   16.60
   0  -3  -5  297.27   17.30
   0   3  -5  269.97   16.20
   0   3  -5  276.37   17.20
   0  -3   5  248.68   16.50
   0  -3  -5  294.37   16.50
   0   3   5  293.97   17.20
   0  -3   5  287.67   15.30
   0  -3  -5  277.37   15.50
   0  -3   6    0.20    4.20
   0  -3   6   -5.70    4.60
   0  -3  -6    0.50    5.00
   0  -3   6    0.50    5.10
   0  -3  -6    1.60    5.90
   0   3  -6    9.20    5.90
   0   3   6    1.30    8.40
   0  -3   6    7.30    9.30
   0  -3  -6   -3.30    4.70
   0   3   6    0.80    5.10
   0   3   6   -3.30    6.40
   0   3  -6    3.80    5.10
   0  -3   6   -3.40    5.20
   0  -3   6   13.30    8.90
   0  -3   6   -3.80    4.90
   0   3   6    3.90    5.50
   0  -3  -6   -2.50    5.80
   0  -3  -6   -3.90    6.90
   0  -3   6   -1.80    5.10
   0  -3  -6   -3.20    4.70
   0  -3  -6    2.90    4.10
   0  -3   6    2.10    8.50
   0   3  -6   -5.30    4.30
   0   3  -6    1.60    5.50
   0   3  -6    0.30    5.20
   0   3   6    2.40    5.60
   0  -3   6   -4.10    5.40
   0   3  -6   -6.70    4.70
   0   3  -6    1.30    5.10
   0   3   6    9.80    5.60
   0   3   6    1.10    8.20
   0   3   6    5.30    5.60
   0  -3  -6   -3.20    5.00
   0  -3   6   13.90    5.70
   0  -3  -6    3.90    5.60
   0   3  -6   -6.20    5.00
   0   3   6   -2.10    5.00
   0  -3  -6    3.40    5.10
   0  -3   6    8.60    5.20
   0   3   6   -1.60    5.10
   0  -3  -7   46.70    8.00
   0   3   7   31.10    7.40
   0  -3   7   17.50    5.50
   0   3  -7   45.40    7.50
   0   3   7   23.60    6.40
   0  -3  -7   37.10    7.90
   0  -3   7   25.10    6.40
   1   3  -1  103.59    5.60
  -1   3   1  116.49    5.90
   1  -3   1  108.79    5.90
  -1  -3  -1  108.19    5.90
   1  -3   1   98.39    5.60
  -1  -3  -1   99.49    6.10
   1  -3   1   91.49    5.90
   1   3  -1   96.89    5.60
  -1   3   1  111.99    6.10
  -1   3   1  110.99    5.70
   1  -3   1   94.69    5.90
   1  -3   1  112.09    6.00
   1  -3   1  110.69    5.80
   1  -3   1  106.59    5.90
  -1  -3  -1  106.19    5.80
  -1  -3  -1  117.29    5.90
  -1  -3  -1  104.79    5.80
  -1  -3  -1  111.09    6.10
  -1  -3  -1  106.49    5.90
  -1   3   1  107.59    5.70
   1  -3   1  106.79    5.80
   1  -3   1   98.79    5.90
  -1   3   1  102.49    5.90
  -1   3   1  107.69    5.50
  -1   3  -1  102.19    5.90
   1  -3  -1  108.09    5.70
   1  -3  -1   91.79    5.50
  -1   3  -1  104.49    5.80
  -1   3  -1  109.89    5.80
   1   3   1  108.59    5.90
  -1   3  -1  106.09    5.80
   1   3   1  113.29    5.90
   1  -3  -1  102.49    5.70
   1  -3  -1  102.29    5.80
  -1  -3   1  108.59    5.70
   1  -3  -1   97.79    6.50
   1   3   1  116.69    6.00
   1  -3  -1   92.69    5.90
  -1   3  -1  115.59    5.90
   1   3   1  110.29    5.80
   1   3   1  106.69    5.80
   1   3   1  118.19    5.80
  -1   3  -1  108.69    5.80
  -1  -3  -2  436.46   21.80
  -1   3   2  465.45   20.90
  -1  -3  -2  438.36   21.20
  -1   3   2  445.76   21.10
  -1   3   2  425.36   21.50
   1  -3   2  459.65   21.80
  -1   3   2  430.86   21.40
  -1   3   2  439.96   21.00
   1   3  -2  423.06   20.80
  -1  -3  -2  444.96   21.40
  -1   3   2  464.15   21.30
  -1  -3  -2  454.05   21.40
  -1  -3  -2  425.66   21.40
   1  -3   2  425.86   21.40
   1   3  -2  426.46   21.10
   1   3  -2  425.16   21.40
   1  -3   2  422.56   21.30
   1   3  -2  430.96   20.80
   1  -3   2  448.36   21.50
  -1  -3  -2  441.16   21.20
   1  -3   2  436.06   21.20
  -1   3   2  431.96   22.20
   1  -3   2  423.56   21.40
   1   3  -2  445.06   21.10
  -1   3   2  437.76   21.10
   1  -3   2  426.56   21.30
  -1  -3  -2  443.46   21.30
   1   3  -2  436.06   20.70
   1  -3   2  436.06   21.30
  -1  -3  -2  460.55   21.30
  -1   3   2  424.36   20.80
  -1  -3  -2  433.86   21.50
  -1   3   2  422.96   20.80
   1  -3   2  427.86   21.10
   1  -3   2  433.56   21.20
   1  -3   2  461.95   21.90
  -1  -3  -2  447.96   21.40
  -1  -3  -2  447.56   21.20
  -1  -3  -2  453.25   21.50
  -1   3   2  442.16   20.70
  -1  -3  -2  430.16   21.70
   1  -3   2  442.16   21.20
  -1   3   2  453.75   22.50
   1   3  -2  414.66   20.90
   1   3  -2  444.46   21.10
  -1   3   2  443.96   21.40
   1  -3   2  426.06   21.30
   1  -3   2  437.46   21.20
   1   3  -2  444.36   21.30
   1   3  -2  434.76   21.30
  -1  -3  -2  465.05   21.30
  -1  -3   2  435.26   21.10
   1   3   2  437.76   21.30
  -1  -3   2  440.86   21.60
  -1   3  -2  417.86   21.10
  -1   3  -2  458.85   21.30
  -1  -3   2  446.36   22.40
  -1   3  -2  417.46   21.30
  -1  -3   2  442.06   21.20
   1   3   2  455.25   22.00
   1  -3  -2  432.46   20.80
  -1  -3   2  454.85   21.20
   1  -3  -2  440.26   21.60
  -1  -3   2  433.56   21.00
   1  -3  -2  439.66   21.00
   1  -3  -2  432.16   21.50
   1  -3  -2  461.55   21.30
  -1   3  -2  413.06   21.10
   1   3   2  460.75   21.70
   1   3   2  427.06   21.10
  -1  -3   2  444.66   20.90
  -1  -3   2  432.26   20.80
  -1  -3   2  438.76   20.90
  -1  -3   2  446.06   22.20
   1   3   2  441.86   21.50
   1   3   2  423.06   21.10
  -1   3  -2  438.16   21.30
  -1  -3   2  420.56   21.00
  -1   3  -2  438.96   21.20
   1   3   2  434.66   21.30
   1  -3  -2  419.16   20.90
   1  -3  -2  455.85   21.00
  -1  -3   2  433.26   20.80
  -1   3  -2  424.56   21.40
   1  -3  -2  436.96   21.20
  -1   3  -2  426.26   21.20
   1   3   2  430.26   21.20
  -1   3  -2  425.66   21.30
   1  -3  -2  445.06   20.90
  -1   3  -2  439.76   21.20
   1   3   2  417.76   21.10
   1  -3  -2  430.56   21.30
   1   3   2  421.46   21.30
   1  -3  -2  428.36   22.30
   1   3   2  439.26   21.40
   1   3   2  435.76   21.90
   1   3   2  457.95   21.50
   1  -3  -2  434.66   22.20
  -1  -3   2  443.16   21.40
   1   3   2  426.96   21.10
   1  -3   3   16.00    3.30
  -1   3   3   22.90    3.70
   1  -3   3   17.10    3.30
  -1   3   3   18.60    4.70
   1   3  -3   19.60    3.70
  -1  -3  -3   29.20    3.80
   1   3  -3   24.40    3.90
  -1  -3  -3   21.40    3.60
  -1  -3  -3   18.00    3.90
   1   3  -3   22.60    3.00
  -1  -3  -3   26.20    3.60
  -1   3   3   27.80    3.70
   1  -3   3   18.70    3.70
  -1   3   3   20.50    3.20
   1  -3   3   15.60    3.60
  -1  -3  -3   19.20    3.10
  -1   3   3   17.10    4.50
  -1   3   3   24.60    3.90
  -1  -3  -3   25.20    3.50
  -1  -3  -3   23.90    4.30
   1  -3   3   21.80    3.60
  -1  -3  -3   19.00    3.40
   1   3  -3   21.40    3.50
  -1  -3  -3   22.00    3.50
  -1  -3  -3   19.30    3.40
  -1   3   3   21.90    3.30
   1   3  -3   18.20    3.60
   1  -3   3   19.50    3.50
  -1   3   3   23.60    4.10
   1   3  -3   21.80    3.10
   1   3  -3   15.20    2.90
  -1  -3  -3   24.10    3.50
  -1   3   3   21.30    3.00
   1  -3   3   14.10    3.30
   1  -3   3   19.10    4.20
   1  -3   3   18.70    3.60
   1  -3   3   21.40    3.50
  -1  -3  -3   16.70    3.90
   1   3  -3   15.80    3.10
   1  -3   3   21.30    3.60
  -1   3   3   17.90    3.30
   1  -3   3   18.10    3.50
   1  -3   3   24.70    4.00
  -1   3   3   20.80    3.60
  -1   3   3   21.30    4.00
   1   3  -3   18.90    3.30
   1   3  -3   16.30    3.20
   1  -3   3   21.10    3.30
   1  -3   3   21.60    3.50
  -1   3   3   23.70    3.50
  -1  -3  -3   16.40    3.30
  -1  -3  -3   21.60    3.60
   1  -3   3   23.70    4.40
   1   3  -3   20.80    3.10
  -1  -3  -3   15.00    3.40
  -1  -3  -3   19.20    3.70
   1   3   3   22.70    3.60
  -1  -3   3   19.20    2.70
  -1   3  -3   24.70    3.60
   1  -3  -3   25.50    3.30
  -1  -3   3   18.80    3.30
  -1   3  -3   26.30    3.90
  -1  -3   3   20.10    3.20
  -1  -3   3   18.80    4.60
   1   3   3   21.80    4.50
   1  -3  -3   19.10    4.50
   1   3   3   19.70    4.30
  -1  -3   3   21.60    3.30
  -1  -3   3   23.10    4.30
   1  -3  -3   24.00    3.30
  -1   3  -3   16.50    3.30
  -1  -3   3   19.50    3.30
  -1   3  -3   17.50    3.20
  -1   3  -3   26.00    4.00
   1  -3  -3   18.00    2.90
   1  -3  -3   20.00    2.50
  -1  -3   3   15.00    3.60
  -1  -3   3   21.10    3.20
  -1   3  -3   23.20    4.00
   1   3   3   18.00    3.70
  -1  -3   3   20.60    3.70
   1   3   3   21.70    3.50
   1   3   3   19.90    3.80
   1   3   3   20.00    3.30
   1  -3  -3   22.80    4.00
   1   3   3   17.80    3.80
  -1   3  -3   21.00    3.60
  -1  -3   3   20.80    3.40
   1  -3  -3   15.90    3.30
   1   3   3   21.60    3.80
   1   3   3   15.90    3.50
  -1  -3   3   20.80    4.60
   1   3   3   19.80    3.40
   1   3   3   19.00    4.00
   1  -3  -3   17.00    3.50
  -1   3  -3   22.00    3.70
   1  -3  -3   20.40    2.20
  -1  -3   3   25.10    3.70
   1  -3  -3   18.00    3.10
   1  -3  -3   23.80    3.10
   1  -3  -3   23.00    3.40
  -1   3  -3   25.60    3.70
  -1  -3   3   18.40    2.40
   1  -3  -3   19.10    3.20
  -1  -3   3   19.10    3.20
  -1   3  -3   16.20    3.10
  -1   3  -3   21.50    3.50
   1  -3  -3   17.50    3.40
  -1   3  -3   13.20    3.20
  -1  -3   3   19.10    3.50
   1   3   3   21.70    4.00
  -1   3  -3   22.90    3.70
   1   3   3   25.20    3.60
   1  -3  -3   17.50    4.20
   1   3  -4   23.60    4.20
   1  -3   4   20.60    5.00
   1  -3   4   30.50    4.70
  -1   3   4   23.00    4.90
  -1  -3  -4   21.50    4.30
   1  -3   4   35.30    5.10
  -1   3   4   34.00    6.80
   1  -3   4   22.70    4.80
   1   3  -4   25.00    4.10
  -1  -3  -4   28.30    4.00
  -1  -3  -4   22.00    4.30
  -1   3   4   30.10    5.80
  -1  -3  -4   23.60    5.50
  -1  -3  -4   31.00    4.80
   1   3  -4   23.40    4.30
   1  -3   4   21.80    6.00
  -1  -3  -4   24.50    4.70
   1   3  -4   20.20    4.60
  -1  -3  -4   36.10    5.30
   1  -3   4   21.50    5.60
   1  -3   4   15.20    4.10
   1  -3   4   24.90    4.70
   1  -3   4   19.30    4.90
  -1   3   4   37.30    5.90
   1   3  -4   25.00    5.00
  -1   3   4   25.80    4.90
   1  -3   4   28.50    5.20
  -1   3   4   41.50    4.70
  -1   3   4   30.00    4.50
  -1   3   4   21.20    4.60
   1   3  -4   22.50    4.90
  -1  -3  -4   28.90    4.70
   1  -3   4   21.50    4.80
   1   3  -4   31.00    4.50
  -1  -3  -4   28.80    4.60
  -1  -3  -4   20.70    4.50
  -1   3   4   37.80    4.90
  -1  -3  -4   24.00    4.10
  -1  -3  -4   26.40    5.00
   1   3  -4   26.70    4.80
   1  -3   4   19.80    4.30
  -1  -3  -4   24.00    5.00
   1   3  -4   19.60    4.30
   1  -3   4   28.20    5.30
   1  -3   4   22.20    4.40
  -1   3   4   27.10    4.90
   1  -3   4   25.40    4.80
   1   3  -4   28.00    5.00
   1  -3   4   21.60    4.60
  -1   3   4   32.60    4.80
  -1  -3  -4   28.20    5.00
  -1   3   4   26.90    4.60
  -1  -3  -4   28.80    5.70
  -1   3   4   27.40    6.70
   1   3  -4   27.50    4.10
  -1  -3  -4   30.20    5.80
   1  -3  -4   25.70    4.30
   1  -3  -4   27.20    4.30
   1   3   4   28.90    6.40
   1   3   4   33.40    5.10
  -1  -3   4   24.20    3.70
   1   3   4   27.90    5.30
   1  -3  -4   24.00    5.80
  -1   3  -4   27.80    4.70
  -1  -3   4   20.20    4.60
   1   3   4   26.00    5.30
   1   3   4   25.30    5.90
   1   3   4   25.80    4.80
  -1   3  -4   22.60    5.00
  -1  -3   4   28.00    4.30
   1  -3  -4   24.30    3.20
   1   3   4   29.30    4.70
  -1   3  -4   23.90    4.80
   1  -3  -4   41.50    5.40
   1  -3  -4   19.40    4.70
  -1   3  -4   34.70    5.10
  -1  -3   4   22.90    6.20
  -1   3  -4   29.50    4.70
   1  -3  -4   34.50    4.90
  -1   3  -4   18.40    4.50
  -1  -3   4   18.50    5.00
  -1  -3   4   29.00    4.50
  -1  -3   4   19.10    4.20
  -1  -3   4   22.90    4.80
   1   3   4   25.60    4.90
  -1   3  -4   21.80    4.60
   1  -3  -4   29.90    4.50
   1  -3  -4   24.30    5.90
  -1   3  -4   21.60    4.80
  -1  -3   4   30.10    4.80
  -1  -3   4   24.30    3.10
   1   3   4   18.70    4.80
   1   3   4   25.00    4.70
  -1   3  -4   16.80    4.40
  -1  -3   4   26.60    4.50
  -1  -3   4   30.60    4.70
   1   3   4   24.80    4.90
   1   3   4   28.70    4.80
  -1   3  -4   26.00    4.50
   1  -3  -4   35.30    5.20
   1   3   4   21.60    4.80
  -1  -3   4   26.90    4.60
  -1   3  -4   24.20    4.60
   1  -3  -4   28.30    4.10
   1  -3  -4   29.20    4.30
  -1  -3   4   23.40    4.70
  -1   3  -4   26.00    4.50
  -1  -3   4   21.00    6.30
   1  -3  -4   21.00    5.20
  -1  -3   4   32.70    5.60
   1   3   4   30.80    5.20
   1  -3  -4   20.20    4.60
   1  -3   5   18.80    5.40
  -1   3   5   19.40    5.10
  -1  -3  -5   25.10    5.20
   1   3  -5   17.80    4.50
   1   3  -5   17.80    4.90
  -1  -3  -5   25.40    6.00
  -1  -3  -5   19.70    5.60
  -1  -3  -5   18.00    3.90
  -1  -3  -5   17.60    6.40
   1   3  -5   17.30    5.70
  -1  -3  -5   15.00    4.90
  -1  -3  -5   18.40    5.00
  -1   3   5   19.90    4.60
  -1   3   5   21.70    5.30
  -1   3   5   23.70    6.40
  -1   3   5   15.60    6.20
   1  -3   5   16.80    5.10
   1  -3   5   19.80    5.80
  -1   3   5   16.70    5.80
   1  -3   5   14.10    5.10
   1  -3   5   22.60    5.40
   1  -3   5   20.70    5.60
   1   3  -5   12.10    5.20
   1   3  -5   10.10    5.20
   1  -3   5   22.20    5.10
  -1  -3  -5   22.00    5.70
  -1   3   5   21.60    5.00
   1  -3   5   15.80    7.00
   1   3  -5   15.30    5.10
   1  -3   5   18.80    6.00
   1  -3   5   14.70    7.50
   1  -3   5   11.80    4.90
   1   3  -5   15.90    4.90
   1  -3   5   11.20    5.20
  -1   3   5   24.60    5.90
  -1  -3  -5   27.20    6.80
   1   3  -5   25.50    5.70
  -1  -3  -5   16.80    5.20
  -1   3   5   23.70    8.50
  -1   3   5   22.20    5.30
  -1  -3  -5   21.40    6.70
   1  -3   5   23.10    5.60
   1  -3   5   19.60    6.10
  -1   3   5   16.30    7.40
   1   3  -5   21.80    5.00
   1   3  -5   17.80    4.60
  -1   3   5    7.00    5.40
   1   3  -5   13.50    5.00
  -1  -3  -5   24.40    4.70
  -1  -3  -5   13.30    5.50
   1  -3   5   22.20    5.70
  -1  -3  -5   26.70    5.60
  -1  -3  -5   20.00    5.30
  -1   3   5    7.60    4.90
   1  -3   5   30.90    7.00
  -1  -3  -5   22.90    5.30
   1  -3  -5   22.20    5.70
  -1   3  -5   15.00    5.50
  -1  -3   5   30.90    5.70
   1  -3  -5   16.90    5.60
   1  -3  -5   23.00    5.30
  -1   3  -5   11.50    5.00
  -1  -3   5   14.00    7.30
  -1   3  -5   14.30    5.10
   1  -3  -5   20.30    4.80
  -1   3  -5   12.00    4.90
  -1  -3   5   11.30    5.90
  -1   3  -5   20.20    5.30
   1   3   5   10.30    4.90
  -1  -3   5   12.80    4.10
  -1  -3   5   21.70    5.90
   1  -3  -5   18.70    4.50
   1   3   5   20.70    6.20
   1  -3  -5   20.30    5.30
  -1  -3   5   14.40    4.80
  -1   3  -5   20.30    5.70
   1   3   5   18.50    5.70
   1   3   5   19.20    5.20
  -1   3  -5   18.80    5.90
   1   3   5   15.80    5.00
   1  -3  -5   17.70    6.90
   1   3   5   18.40    6.30
  -1  -3   5   25.40    8.60
  -1  -3   5   30.90    7.00
   1   3   5   30.90    6.10
   1  -3  -5   19.60    5.30
   1   3   5   15.40    5.40
  -1  -3   5   11.70    4.50
  -1   3  -5   11.80    5.10
   1  -3  -5   24.60    5.30
  -1   3  -5   14.10    5.30
  -1   3  -5   13.90    5.00
   1   3   5   20.60    6.00
  -1  -3   5   21.30    5.20
   1  -3  -5   25.00    7.00
  -1  -3   5   13.70    5.20
   1   3   5    7.90    4.90
  -1   3  -5   17.30    5.10
   1  -3  -5   14.40    4.60
   1  -3  -5    5.90    6.00
   1   3   5   15.50    5.70
   1   3   5   14.80    7.10
   1   3   5    9.20    7.00
  -1  -3   5   17.30    5.80
  -1  -3   5   20.90    5.40
   1  -3  -5   22.60    3.70
  -1  -3   5   13.50    5.10
  -1  -3   5   19.30    5.00
  -1   3  -5   17.70    4.90
   1  -3  -5   10.40    4.50
   1   3   5   11.50    5.20
  -1  -3  -6  211.98   17.40
   1  -3   6  211.18   15.20
  -1  -3  -6  206.68   14.80
   1  -3   6  182.28   15.00
  -1   3   6  195.38   15.10
   1   3  -6  201.58   14.50
  -1   3   6  210.68   20.60
  -1   3   6  230.38   20.60
  -1   3   6  200.18   14.50
  -1  -3  -6  172.28   15.80
  -1   3   6  186.98   13.60
   1  -3   6  231.28   19.20
   1   3  -6  226.18   13.90
  -1   3   6  149.88   14.00
   1  -3   6  199.58   14.80
   1   3  -6  200.28   14.30
  -1  -3  -6  183.88   14.80
  -1  -3  -6  211.08   14.70
  -1  -3  -6  214.88   14.20
   1  -3   6  211.48   19.40
   1   3  -6  203.98   14.90
  -1   3   6  211.38   14.40
  -1  -3  -6  182.38   14.10
  -1  -3  -6  219.58   15.20
  -1  -3  -6  203.58   17.40
   1   3  -6  189.38   14.50
   1  -3   6  216.48   15.20
   1   3  -6  195.38   14.50
   1   3  -6  142.49   14.90
  -1   3   6  160.48   13.90
   1  -3   6  184.58   18.10
  -1  -3  -6  188.58   14.70
  -1  -3  -6  210.08   13.60
  -1  -3  -6  217.08   15.80
   1  -3  -6  173.68   17.70
   1  -3  -6  223.18   14.50
   1   3   6  192.58   14.90
   1   3   6  237.38   19.60
   1  -3  -6  208.58   14.50
  -1   3  -6  204.78   14.80
  -1  -3   6  179.58   20.00
  -1   3  -6  175.48   15.20
   1  -3  -6  200.18   13.70
   1   3   6  198.28   17.80
  -1  -3   6  158.08   13.80
  -1   3  -6  222.48   15.20
   1  -3  -6  213.48   14.00
  -1   3  -6  203.18   14.30
   1  -3  -6  200.68   14.30
  -1  -3   6  179.78   14.20
   1  -3  -6  174.08   14.50
   1   3   6  160.88   14.90
   1   3   6  195.68   14.40
  -1  -3   6  205.68   14.50
  -1  -3   6  210.68   15.00
   1   3   6  234.18   19.70
  -1   3  -6  213.28   14.70
   1  -3  -6  197.98   14.80
   1   3   6  153.58   13.90
  -1   3  -6  159.58   14.30
   1   3   6  213.08   14.50
   1   3   6  190.38   14.60
  -1   3  -6  179.68   14.20
  -1   3  -6  201.18   15.40
   1  -3  -6  159.88   15.90
  -1  -3   6  222.38   20.80
   1  -3   7   30.20    7.90
  -1   3   7   25.50    6.80
   1   3  -7   23.50    6.40
  -1   3   7   21.80    7.30
  -1  -3  -7   33.80    7.70
  -1  -3  -7   22.80    7.40
  -1   3   7   20.80    5.80
   1   3  -7   23.90    8.10
   1  -3   7   12.70    6.00
  -1  -3   7   16.60    7.10
  -1   3  -7   25.90    7.30
  -1   3  -7   11.80    7.10
   1   3   7   20.00    7.30
   1  -3  -7   26.00    6.50
  -1  -3   7   19.50    6.10
   1   3   7    7.90    6.50
   1  -3  -7   32.50    7.50
   1  -3  -7   35.50    8.20
  -1  -3   7   20.90    5.90
  -2   3   1 1218.28   54.99
  -2   3   1 1205.98   55.29
  -2  -3  -1 1235.48   55.89
  -2  -3  -1 1220.58   55.49
   2  -3   1 1220.38   55.19
  -2  -3  -1 1213.38   55.39
   2  -3   1 1202.98   55.39
   2  -3   1 1201.18   55.19
   2  -3   1 1195.98   55.79
  -2  -3  -1 1101.59   55.29
   2  -3   1 1204.08   55.29
  -2   3   1 1239.18   55.59
  -2  -3  -1 1249.18   55.89
  -2  -3  -1 1170.58   55.19
   2  -3   1 1167.08   55.69
   2  -3   1 1205.88   55.29
  -2  -3  -1 1233.08   55.19
  -2  -3  -1 1244.28   55.19
   2  -3   1 1221.08   55.49
   2   3  -1 1201.68   54.89
  -2  -3  -1 1258.67   55.29
  -2  -3  -1 1224.88   55.49
   2  -3   1 1237.88   55.29
   2   3  -1 1189.88   55.09
  -2   3   1 1300.27   55.39
   2  -3   1 1162.38   55.79
  -2  -3  -1 1163.48   55.19
  -2  -3  -1 1230.98   56.09
   2  -3   1 1114.09   55.39
  -2   3   1 1253.77   56.39
  -2   3   1 1258.97   56.19
   2   3   1 1177.68   55.19
  -2   3  -1 1195.68   55.49
  -2  -3   1 1226.38   55.09
   2   3   1 1269.27   55.29
   2   3   1 1314.37   55.39
   2   3   1 1188.98   55.29
   2  -3  -1 1194.88   55.19
   2  -3  -1 1068.09   54.99
   2  -3  -1 1206.78   55.49
  -2   3  -1 1228.78   55.49
   2  -3  -1 1238.78   56.09
  -2   3  -1 1189.28   55.69
  -2   3  -1 1192.98   55.19
   2   3   1 1234.08   55.59
  -2   3  -1 1213.28   55.29
  -2   3  -1 1180.18   55.59
  -2  -3   1 1229.48   55.39
   2   3   1 1269.17   55.29
   2  -3  -1 1237.48   56.39
  -2   3  -1 1176.68   55.69
  -2  -3   1 1311.57   55.29
   2   3   1 1216.18   55.19
  -2   3  -1 1196.08   55.09
   2   3   1 1208.98   55.39
   2  -3  -1 1110.59   55.09
   2   3   1 1199.78   55.19
  -2  -3  -2  348.77   16.50
  -2   3   2  335.67   15.40
  -2   3   2  327.97   17.50
  -2  -3  -2  335.07   16.30
   2   3  -2  319.57   16.00
  -2   3   2  342.37   15.70
   2   3  -2  315.07   15.40
   2  -3   2  310.87   16.10
   2   3  -2  314.87   16.30
   2  -3   2  304.17   16.40
  -2   3   2  322.47   16.40
  -2  -3  -2  328.67   16.50
  -2  -3  -2  340.97   16.90
  -2  -3  -2  327.77   16.30
   2  -3   2  336.57   16.40
  -2  -3  -2  356.26   16.90
   2  -3   2  317.67   16.40
  -2   3   2  316.57   17.70
  -2   3   2  337.57   16.50
   2  -3   2  306.77   16.30
   2  -3   2  316.47   16.20
  -2  -3  -2  312.97   16.30
   2  -3   2  320.87   16.70
   2  -3   2  330.57   16.90
  -2  -3  -2  325.77   16.60
   2   3  -2  330.57   15.70
   2   3  -2  311.17   16.20
   2  -3   2  321.87   16.60
   2   3  -2  314.77   15.80
   2  -3   2  306.37   16.30
  -2  -3  -2  334.97   16.50
  -2  -3  -2  345.07   16.70
  -2   3   2  317.27   15.70
  -2  -3  -2  345.47   16.50
   2  -3   2  329.17   16.60
  -2   3   2  338.67   16.80
   2   3  -2  307.67   15.60
   2  -3   2  325.67   16.20
  -2   3   2  328.07   15.90
  -2  -3  -2  336.37   16.40
   2  -3   2  317.17   16.10
  -2   3   2  324.37   15.90
  -2   3   2  301.77   16.00
   2   3  -2  329.47   16.50
   2   3  -2  322.87   16.00
  -2  -3  -2  333.97   16.70
  -2  -3  -2  319.27   16.30
  -2  -3  -2  327.67   16.40
   2  -3   2  311.87   16.30
   2  -3   2  318.67   16.60
  -2   3   2  317.97   16.00
  -2  -3  -2  333.07   16.60
   2   3   2  348.37   17.10
  -2  -3   2  350.26   16.50
  -2   3  -2  311.17   16.50
  -2  -3   2  321.87   15.80
  -2   3  -2  344.27   16.40
  -2  -3   2  322.87   15.80
   2  -3  -2  328.47   17.70
  -2   3  -2  289.87   16.10
[truncated: 23,087,073 more chars]
